# Supplementary material for: Differential Protein Expression Profiles of Cyst Fluid from Papillary Thyroid Carcinoma and Benign Thyroid Lesions
Source: PLoS One. 2015 May 15;10(5):e0126472. doi: 10.1371/journal.pone.0126472 (PMC4433121; doi:10.1371/journal.pone.0126472)
Supplement: S1 Table — (XLSX) [file pone.0126472.s003.xlsx]

## Sheet: Sheet1
Supplementary Table S1. Clinical and histopathological features of cPTCs and benign cases included in the LC MS/MS experiments.
		Age at		Primary		Size	Tumor		Bilateral	MIB-1	Tg
Case	Sex	diagnosis	Type of	tumor	Histopatological	of cyst	size	Tumor	Multifocal	index	positive
number	M / F	(years)	surgery	location	diagnosis	(cm)	(cm)	spread	(n = )	(%)	cells (%)
Papillary thyroid carcinomas with cysts
cPTC-1	F	24	Total	Right lobe	PTC - cystic variant	1	2.3	no	Mf (5)	1	75
cPTC-2	M	64	Total	Right lobe	PTC - cystic variant	4	6	no	B / Mf (3)	4	100
cPTC-3	M	59	Total	Right lobe	PTC - cystic variant	3.8	2.4	LN	B / Mf (2)	0.5	-
cPTC-4	F	58	Total	Right lobe	PTC - cystic variant	2	2.3	LN	no	1	75
cPTC-5*	M	49	Hemi	Right lobe	PTC - cystic variant	3.2	1.6	no	no	4	100
cPTC-6	F	25	Total	Isthmus	PTC - cystic variant	5	5	LN	no	1	100
cPTC-7	M	73	Total	Right lobe	PTC - cystic variant	2	2.5	LN, Ext	Mf (3)	4.5	50
Benign tissues with cysts
Benign-1	F	60	Hemi	Left lobe	Multinodular colloid goiter	4	-	-	-	-	-
Benign-2	F	27	Hemi	Right lobe	Multinodular colloid goiter	5	-	-	-	-	-
Benign-3	F	38	Hemi	Right lobe	Nodular colloid goiter	3	-	-	-	-	-
Benign-4	F	44	Hemi	Left lobe	Nodular colloid goiter	3	-	-	-	-	-
Benign-5	F	45	Hemi	Right lobe	Multinodular colloid goiter	1.5	-	-	-	-	-
Benign-6	M	53	Hemi	Right lobe	Multinodular colloid goiter	5	-	-	-	-	-
Benign-7	F	34	Hemi	Right lobe	Follicular thyroid adenoma	4.2	-	-	-	-	-
F = female; M = male; Total = total thyroidectomy; Hemi = hemithyroidectomy; * Excluded from proteomic and Western blot analyses:
LN = lymph node metastasis; Ext = Extrathyroidal extension; B = Bilateral; Mf = Multifocal; (n = ) = number of tumor foci; Tg = thyroglobulin;
- = not applicable or not avaliable. MIB-1 index was determined by Ki-67 staining
