# Supplementary material for: Differential Protein Expression Profiles of Cyst Fluid from Papillary Thyroid Carcinoma and Benign Thyroid Lesions
Source: PLoS One. 2015 May 15;10(5):e0126472. doi: 10.1371/journal.pone.0126472 (PMC4433121; doi:10.1371/journal.pone.0126472)
Supplement: S2 Table — (XLSX) [file pone.0126472.s004.xlsx]

## Sheet: Sheet1
Supplementary Table S2. Clinical and histopathological features of the cystic tumors used as controls.
		Age at				Size	MIB-1	Tg
Case	Gender	diagnosis	Type of	Histopathological	Sample	of cyst	index	positive
number	M / F	(years)	surgery	diagnosis	studied	(cm)	(%)	cells (%)
cPTC-Met-1	F	35	Total	PTC	LN metastasis	0.5	2.5 ¤	90
cPTC-Met-2	M	62	Total	PTC	LN metastasis	3	2 ¤	90
FTC-1	F	52	Total	FTC	Primary	2	3	100
FTC-2	F	55	Hemi	FTC	Primary	1	3	-
ATC	M	70	Hemi	ATC	Primary	2	12	100
FToxA-1	M	42	Hemi	Toxic adenoma	Primary	3.3	-	-
FToxA-2	F	61	Hemi	Toxic adenoma	Primary	3.2	-	-
PHPT-1	M	68	Para	PHPT adenoma	Primary	1	-	-
F = female; M = male; Total = total thyroidectomy; Hemi = hemithyroidectomy; Para = parathyroidectomy; LN = lymph node; Tg = thyroglobulin; - = not applicable or not avaliable. ¤ = MIB-1 index determined for primary tumor
