# Supplementary material for: Differential Protein Expression Profiles of Cyst Fluid from Papillary Thyroid Carcinoma and Benign Thyroid Lesions
Source: PLoS One. 2015 May 15;10(5):e0126472. doi: 10.1371/journal.pone.0126472 (PMC4433121; doi:10.1371/journal.pone.0126472)
Supplement: S4 Table — (XLSX) [file pone.0126472.s006.xlsx]

## Sheet: Sheet1
Supplementary Table S4. Overlapping proteins identified in cyst fluids from cPTCs and benign cystic thyroid lesions.
																						cPTC vs.
Accession		Gene			No of peptides				Sample no													Benign
ID	Name of Protein	symbol	Coverage	Proteins	Unique	Total	PSMs		Benign-1	Benign-2	Benign-3	Benign-4	Benign-5	Benign-6	Benign-7	cPTC-1	cPTC-2	cPTC-3	cPTC-4	cPTC-6	cPTC-7	p-value
P25787	Proteasome subunit alpha type-2	PSA2	14.1	1	3	3	21		0.825353	0.593816	0.0265159	-0.0779794	0.0943633	0.300092	0.467897	-0.342938	-0.886546	-0.366367	-0.813443	-1.27001	-0.160495	0.000738647
Q99584	Protein S100-A13 (*)	S100A13	28.57	1	3	3	33		-0.817572	-1.7774	-0.825835	-1.40532	-1.82054	-1.33661	-0.979622	-0.189194	0.445846	0.487868	1.36911	-0.936165	1.35859	0.000885397
P08727	Keratin, type I cytoskeletal 19 (*)	KRT19	19.75	7	3	8	61		-1.63103	0.155099	-1.58496	-0.705357	-2.90696	-0.750307	-1.62235	0.747342	-0.0360138	2.20156	0.376208	0.4485	0.809979	0.00157421
Q96DG6	Carboxymethylenebutenolidase homolog (*)	CMBL	16.73	1	3	3	7		-0.399894	-2.10158	-0.852466	0.207765	-0.81479	-0.964833	-1.47252	0.793426	-0.521349	0.71336	0.59538	0.637507	0.0306159	0.00427166
P25788-2	Isoform 2 of Proteasome subunit alpha type-3	PSMA3	6.85	2	2	2	4		0.629499	-0.0696688	0.630832	0.290006	0.267775	-0.0146915	-0.236823	-0.687353	-0.704841	-0.484098	-0.901586	-1.95445	0.06292	0.00519892
Q8N6C5-2	Isoform 2 of Immunoglobulin superfamily member 1	IGSF1	3.09	2	3	3	16		-1.96362	-0.814745	-2.65895	-1.55656	-2.14275	-2.32777	-1.46235	1.75171	0.374987	-2.22423	-0.543974	2.62644	2.01343	0.00558003
P12429	Annexin A3 (*)	ANXA3	12.07	1	3	3	5		-0.582999	-1.6693	-1.17849	-1.5589	na	-0.90477	-0.0734784	-0.699499	0.270321	0.638343	-0.270754	0.658548	0.44276	0.0056541
P04066	Tissue alpha-L-fucosidase	FUCA1	8.8	1	3	3	19		0.855291	2.12151	1.45348	0.469252	0.460724	0.131305	-0.644632	0.0316018	-1.07974	-0.354356	-1.02256	-0.546465	-0.753886	0.00751624
P48163	NADP-dependent malic enzyme	ME1	12.06	1	4	4	11		0.345999	2.1612	0.839833	0.35944	0.872931	0.328825	-0.361721	-0.288972	-0.604224	-0.668657	-0.575815	-0.130773	-0.284518	0.00787324
P35237	Serpin B6	SERPINB6	7.98	1	2	2	6		0.742361	2.27695	1.57371	na	1.98146	0.900093	0.765782	0.65022	0.77138	-0.642734	-0.221859	0.721746	-1.05352	0.00995106
P13797	Plastin-3	PLS3	13.02	1	2	7	51		-0.35755	0.180876	-0.786345	-0.774501	-1.85275	-0.284996	-0.950526	0.34477	-0.137759	0.297085	1.31613	-0.0916318	-0.0987168	0.0154188
Q66GS9	Centrosomal protein of 135 kDa	CEP135	1.05	1	1	1	14		0.173011	-0.903724	-0.184238	-1.14577	0.061254	0.868086	-1.36685	1.24684	0.00163597	0.0374673	1.58575	1.16783	0.800967	0.0169969
Q15637-4	Isoform 4 of Splicing factor 1	SF1	6.2	6	2	2	4		0.754089	2.12712	1.04683	0.540224	-0.0542378	1.11179	2.59519	-0.701028	0.000355109	-0.213607	-0.0194875	0.810404	0.0566535	0.0173554
P02671	Fibrinogen alpha chain	FGA	18.24	4	14	15	908		-0.284103	-1.16891	-0.301971	-1.38473	-0.615286	0.515959	-1.1674	0.587373	-0.340318	-0.329765	0.887803	1.1184	0.251993	0.0183686
P60900	Proteasome subunit alpha type-6	PSMA6	11.38	1	3	3	16		0.779814	0.729618	0.352571	-0.0954189	0.506087	-0.340647	0.783675	0.0231514	-0.407396	0.0279715	-0.745828	-0.539623	0.160207	0.0185743
P10809	60 kDa heat shock protein, mitochondrial	HSPD1	15.36	1	5	5	19		0.388586	1.64863	0.014415	0.41719	-0.373225	0.903967	0.482768	-1.36524	-0.567583	-0.111268	0.239317	-0.289957	-0.407238	0.0192803
Q99536	Synaptic vesicle membrane protein VAT-1 homolog	VAT1	11.2	1	2	2	26		0.180162	1.7442	0.507222	0.303685	0.693902	0.558209	1.2914	-0.00191319	0.164243	-0.619063	0.519938	-0.213305	0.285559	0.0225978
Q99436	Proteasome subunit beta type-7	PSMB7	3.61	1	1	1	7		0.879426	0.564071	0.185545	0.0944921	-0.0454376	0.490925	0.894097	-0.25254	-0.382296	0.648954	-1.46937	-1.33788	0.0808814	0.0252021
O95810	Serum deprivation-response protein	SDPR	11.76	1	4	4	11		-0.671202	-1.33743	-0.540085	-1.49646	-1.49972	-1.4507	-1.28938	-0.697108	-0.606948	1.80799	-1.01202	-0.48016	0.57819	0.0258087
P13010	X-ray repair cross-complementing protein 5	XRCC5	12.02	1	4	4	15		0.233499	1.87661	0.136148	0.130539	-0.240581	0.594273	0.57468	-0.222002	-0.629109	-0.124975	0.204508	-0.723486	-0.406696	0.0265934
Q9NP78-3	Isoform 3 of ATP-binding cassette sub-family B member 9	ABCB9	1.17	5	1	1	13		0.26489	-1.33394	-0.233155	-1.3665	-0.843016	1.07072	-0.0984142	1.52618	-0.33456	0.278398	1.01567	2.11088	0.688749	0.0276375
P62805	Histone H4	HIST1H4A	17.48	1	2	2	15		3.01015	-0.376096	0.718047	-2.12594	0.9831	-1.29383	-0.895249	-2.09332	-1.51234	-1.10407	-4.0896	-1.20415	-2.37734	0.0283469
O14818	Proteasome subunit alpha type-7	PSMA7	30.65	5	6	6	62		0.619688	-0.369404	0.323321	0.147731	0.633046	0.1837	0.354018	-0.531136	-0.144634	0.349565	-0.596401	-1.38222	-0.0477883	0.0287613
P02679-2	Isoform Gamma-A of Fibrinogen gamma chain	FGG	37.3	2	14	14	871		0.0129701	-1.62259	-0.205805	-1.28444	-0.417622	0.525446	-1.28072	1.0131	-0.113595	-0.442597	1.08576	0.223564	0.610505	0.0288546
Q15631	Translin	TSN	11.84	1	3	3	6		0.143728	0.962519	0.474802	0.600309	0.563683	-0.746068	1.3172	-0.425136	-1.27274	0.172645	-0.240853	-1.77859	0.275843	0.0297211
Q15149-7	Isoform 7 of Plectin	PLEC	8.7	9	31	32	117		0.449873	1.16502	1.29748	0.0386383	1.67178	0.550186	-0.200772	-0.405182	0.547163	-0.279555	-0.96337	0.15388	0.0921064	0.0310291
P11216	Glycogen phosphorylase, brain form	PYGB	5.93	1	4	4	14		0.379806	-0.742896	-0.833729	-0.695515	-0.675659	-0.372053	-0.306229	0.781052	-1.15911	0.943466	1.91317	0.799553	0.12249	0.0322629
Q14980-2	Isoform 2 of Nuclear mitotic apparatus protein 1	NUMA1	5	11	5	6	42		0.0578282	0.940971	0.45208	-0.216293	0.669899	0.075448	0.450366	-1.55197	-0.350508	0.584651	-1.92988	-1.3616	0.397884	0.0332313
P02675	Fibrinogen beta chain	FGB	45.01	1	17	17	955		0.158588	-0.56058	-0.2725	-1.43908	-0.475521	-0.0229346	-0.0679126	1.41568	-0.354554	-0.576432	1.23071	1.56221	0.405	0.0338082
P09960	Leukotriene A-4 hydrolase	LTA4H	7.2	3	4	4	20		0.554877	0.344889	0.733403	-0.0342912	1.49217	0.453179	-0.0591552	-0.0854602	-0.201619	-0.721186	0.729095	-0.459071	-0.431299	0.0345618
P28072	Proteasome subunit beta type-6	PSMB6	20.92	1	2	2	21		0.745331	0.878271	0.191152	0.0790302	-0.55679	0.0810521	0.583715	0.425404	-0.562541	-0.107526	-1.11616	-0.511877	-0.444516	0.0348685
P07900	Heat shock protein HSP 90-alpha	HSP90AA1	25.68	7	7	16	179		-0.256237	1.16338	0.472827	0.300746	0.294086	-0.105511	-0.168672	-0.428299	-0.630957	-0.401215	0.336303	-0.788754	-0.211705	0.0358088
Q99426	Tubulin-folding cofactor B	TBCB	15.16	1	4	4	11		0.099699	0.408783	-0.0650503	0.254244	-0.395387	-0.0986056	0.157884	1.02912	-0.208934	0.518033	0.888562	1.02966	0.164526	0.0378205
Q9BRT3	Migration and invasion enhancer 1	MIEN1	26.09	1	2	2	15		-0.195814	0.447826	0.162693	0.169995	0.729835	-0.672525	0.938275	-0.407569	-0.337491	0.0159747	-1.19082	-0.930146	0.0540521	0.0381476
P00390-2	Isoform Cytoplasmic of Glutathione reductase, mitochondrial	GSR	22.13	5	5	5	32		-0.32396	-0.124302	0.597998	-0.095569	0.404764	-0.357678	0.494234	-0.992493	-0.960572	-0.240886	-1.53859	-0.623426	0.493022	0.0392189
P18669	Phosphoglycerate mutase 1	PGAM1	32.68	3	5	5	38		0.0261315	2.24824	0.0910164	0.186993	-0.204519	0.319636	1.28035	-0.806939	-0.232361	-0.051616	0.250966	-0.933641	-0.414033	0.040262
P01871	Ig mu chain C region	IGHM	3.54	2	1	1	12		-0.966588	-0.572427	1.26466	-1.80665	-0.723671	2.14512	-0.915397	-0.845052	-2.13897	-4.61886	-2.61164	-0.251816	-2.12338	0.0411616
Q6IBS0	Twinfilin-2	TWF2	16.05	1	4	4	16		0.335644	1.04658	0.736203	0.69967	0.674849	0.0799992	0.091738	-0.56	0.526421	-0.406814	0.536786	-0.190159	0.0566437	0.041565
P60709	Actin, cytoplasmic 1	ACTB	41.33	3	3	11	577		-0.0679962	0.0773361	-0.0356279	-0.102169	-0.565742	0.266328	0.216213	-0.382471	-1.19827	-0.260432	0.228346	-1.01927	-0.646787	0.0434977
Q9H2G2-2	Isoform 2 of STE20-like serine/threonine-protein kinase	SLK	1.99	2	2	2	4		0.0100012	-0.274392	0.416331	-0.213824	0.874937	0.498337	-0.285677	-1.26563	-0.154465	-0.353628	-0.553215	-0.82616	0.289795	0.0447431
P08670	Vimentin	VIM	64.81	7	23	27	540		-0.0491367	0.995552	0.846382	0.088846	1.20629	-0.377409	-0.290138	-1.42657	0.0357032	-0.57937	-0.751961	-0.271389	0.328562	0.0483308
O43707	Alpha-actinin-4	ACTN4	28.43	1	15	21	112		0.58343	0.260446	0.65839	0.018617	1.75009	-0.0203578	0.0475074	-0.225976	-0.582938	-0.291692	0.375426	-0.702926	0.265477	0.0519702
O60610-2	Isoform 2 of Protein diaphanous homolog 1	DIAPH1	3.13	2	2	2	4		-0.199149	1.286	-0.467118	0.302636	-1.2806	0.594365	0.795058	-1.22764	-1.10953	-0.337648	0.104844	-0.921248	-0.863458	0.0531317
P23297	Protein S100-A1	S100A1	23.4	1	2	2	37		0.265344	-1.63027	-0.7605	-2.23937	-1.88112	-2.64447	-1.75046	-1.84865	0.243884	0.0755605	1.34201	-1.75392	1.96168	0.0552441
P06454-2	Isoform 2 of Prothymosin alpha	PTMA	21.82	2	2	2	32		-0.72384	1.2802	0.225486	0.152004	0.633492	0.540828	0.617851	-1.82863	0.412365	-0.0137077	-0.690522	-1.81995	0.405157	0.0584352
O14579	Coatomer subunit epsilon	COPE	12.01	1	2	2	4		0.492227	1.8246	0.019167	0.514993	0.371112	0.788246	1.11879	-0.603349	-0.126719	0.574851	0.822096	0.22816	-0.489325	0.0649442
P61981	14-3-3 protein gamma	YWHAG	16.19	1	3	4	59		0.59823	0.85133	0.696363	0.353091	1.436	0.450716	0.0621625	-0.596526	0.6689	-0.210303	0.331736	0.465917	0.0798579	0.0653283
P01880	Ig delta chain C region	IGHD	3.39	2	1	1	4		-1.80962	0.947894	2.21715	-1.38875	1.66282	-0.556733	0.963169	0.539984	-3.12118	-2.01677	-0.576719	-1.48684	-1.29549	0.0654245
P06865	Beta-hexosaminidase subunit alpha	HEXA	10.78	1	5	5	9		0.343368	2.29575	0.745328	0.906553	0.0934537	0.527375	0.243552	0.56001	0.0520555	-0.374112	0.206887	0.214748	-0.315785	0.0661349
Q15008	26S proteasome non-ATPase regulatory subunit 6	PSMD6	2.06	1	1	1	2		0.669698	1.41645	0.45518	0.392359	0.696308	0.853306	1.87738	0.78117	-0.161651	-0.207143	0.610414	0.976842	-0.352089	0.0667126
P06727	Apolipoprotein A-IV	APOA4	38.89	10	16	17	906		-0.458404	-1.53509	-0.72225	-0.0873366	-0.108925	0.47842	-1.9402	1.0724	0.765384	-1.02704	1.06606	0.82661	-0.530642	0.0682707
P29033	Gap junction beta-2 protein	GJB2	2.65	4	1	1	10		5.73093	3.09084	5.13032	5.55225	0.660117	0.690884	0.262048	1.31727	0.0725455	-1.04593	1.72284	2.51779	-0.197659	0.0691834
P48739	Phosphatidylinositol transfer protein beta isoform	PITPNB	13.65	2	3	3	6		-0.256787	-0.48837	-0.232628	0.262702	-0.711309	-0.870285	0.122944	0.567856	-0.732115	0.432335	0.0825761	0.392731	0.376815	0.0693504
P23284	Peptidyl-prolyl cis-trans isomerase B	PPIB	22.22	1	5	5	29		0.113048	0.0162981	0.424027	-0.06751	-0.295356	-1.50158	-1.18568	-0.0180078	0.0594986	0.957296	-0.00520255	0.14314	0.715256	0.0708775
Q14152	Eukaryotic translation initiation factor 3 subunit A	EIF3A	2.82	1	2	3	10		0.374037	2.67387	0.144122	0.570055	0.181283	0.70145	1.01773	0.0763152	-0.126526	0.167871	0.512313	0.311738	-1.12343	0.0712718
P04632	Calpain small subunit 1	CAPNS1	20.9	2	4	4	37		-0.550005	0.932736	-0.346833	0.0279523	-0.410835	0.165261	1.26748	-0.937576	-0.673288	0.597034	-0.953509	-1.95296	-0.256984	0.0719058
Q13618-3	Isoform 3 of Cullin-3	CUL3	4.13	3	2	2	6		0.00732257	0.910305	-0.124963	-0.00631635	-1.05755	-0.0563364	2.06858	0.466292	-1.25469	-0.6291	-0.374298	-1.31968	-1.07624	0.0731554
P02743	Serum amyloid P-component	APCS	10.76	1	3	3	66		-0.482437	-2.02576	-2.16897	-0.288921	-1.84008	-0.0368548	-1.01782	1.23496	-1.05574	-1.00579	1.8174	0.269098	-0.945697	0.0742774
Q14956-2	Isoform 2 of Transmembrane glycoprotein NMB	GPNMB	3.21	2	1	1	18		-0.286813	-2.00767	1.5219	-0.246551	1.35686	0.841775	na	-3.3871	0.202326	-2.85822	-2.09754	na	0.0549983	0.0743077
Q6P158-3	Isoform 3 of Putative ATP-dependent RNA helicase DHX57	DHX57	1.85	1	1	1	4		0.156791	-3.11682	-0.318526	-1.23925	-0.246703	1.48007	-3.54875	-0.00187509	0.551856	0.752781	1.04033	-0.0313461	0.826245	0.0743252
P04083	Annexin A1	ANXA1	27.17	1	7	7	44		-0.168113	0.163148	-0.684517	-0.506056	-1.37237	-0.174985	0.785325	-0.279754	-0.0590138	0.405374	0.468361	1.86073	0.60232	0.0743914
P23588	Eukaryotic translation initiation factor 4B	EIF4B	13.09	1	4	4	11		-1.07655	2.45193	-0.432133	0.466877	-0.665274	1.13981	1.97732	-1.69719	0.133112	0.507558	-1.18805	-1.63991	-0.502748	0.0772459
Q96CX2	BTB/POZ domain-containing protein KCTD12	KCTD12	10.15	2	3	3	32		0.791916	1.83681	1.19757	0.448617	1.59176	-0.155706	-0.660836	-1.4946	0.354051	-0.851956	0.241269	0.391606	0.180941	0.0805519
Q16851-2	Isoform 2 of UTP--glucose-1-phosphate uridylyltransferase	UGP2	12.07	2	4	4	41		0.664672	-0.116157	0.646105	0.119325	1.03233	-0.0248544	-0.300682	-0.426294	0.151023	-1.13842	0.0774475	-0.466748	0.26844	0.0814681
Q99832-3	Isoform 3 of T-complex protein 1 subunit eta	CCT7	9.42	4	2	2	10		-0.896183	2.0905	-1.23205	0.189507	-1.15865	0.68977	1.04321	-0.559581	-1.86262	-0.181139	-0.538454	-1.87378	-0.994173	0.0852468
Q99538	Legumain	LGMN	12.47	1	4	4	11		-0.312443	0.559716	1.06407	0.893564	0.570141	0.218375	-1.50487	-0.680364	-0.366799	-0.758236	0.100435	-0.471348	-0.914071	0.0864747
P20618	Proteasome subunit beta type-1	PSMB1	30.71	1	6	6	37		1.04142	0.465775	-0.266984	-0.228549	-0.230276	0.749382	0.16058	0.445079	-1.54235	0.565163	-0.812386	-0.807946	-0.620626	0.0865265
Q99645	Epiphycan	EPYC	1.86	4	1	1	2		-0.728764	-0.428423	-1.82088	-1.53421	-1.03433	-0.422628	0.287338	-0.273193	-0.391857	-0.509261	1.29536	1.55899	-0.994675	0.0866695
O95497	Pantetheinase	VNN1	15.01	4	4	4	17		0.344283	-1.14438	-0.711601	-0.007998	0.180557	0.66727	-0.813898	1.66494	0.72752	-0.0140575	0.46813	-0.381277	0.564937	0.0879301
P06744	Glucose-6-phosphate isomerase	GPI	19.35	3	6	6	26		1.05711	0.798684	0.752735	-0.0318967	0.899017	0.150678	0.267967	0.0500172	0.571791	-0.258588	0.270389	0.135257	0.3257	0.0915041
Q07955-3	Isoform ASF-3 of Serine/arginine-rich splicing factor 1	SRSF1	17.91	3	4	4	10		-0.408	-0.89357	-0.248735	-0.547148	-1.67109	-0.69574	-0.482391	-1.211	-0.180994	1.78294	-0.260335	-0.357857	0.814373	0.09342
P02792	Ferritin light chain	FTL	38.29	1	7	7	362		-0.594003	0.339638	1.79329	0.706558	1.93067	0.2969	-2.73651	-1.76441	0.767556	-2.35411	-2.12739	-0.968014	-0.655955	0.0946668
P12830	Cadherin-1	CDH1	8.5	3	5	5	15		-0.190861	-1.54664	0.434404	-0.250128	0.127182	-0.794509	-0.992159	0.96224	0.180166	0.04331	-0.406067	-0.0587707	0.141198	0.094748
P05198	Eukaryotic translation initiation factor 2 subunit 1	EIF2S1	19.05	1	3	3	9		0.0742066	1.76699	-0.215619	0.135806	-0.00104263	0.477922	1.19368	-0.756352	-0.222187	-0.0728055	0.449979	0.356901	-0.630759	0.0976788
P17900	Ganglioside GM2 activator	GM2A	13.99	1	2	2	23		-0.118311	0.943637	2.13588	0.229634	2.04375	0.0235345	-1.3005	-1.03595	0.984119	-1.21302	-1.08359	-0.624204	-0.0536414	0.101114
Q13813-3	Isoform 3 of Spectrin alpha chain, non-erythrocytic 1	SPTAN1	3.55	11	5	6	15		0.685317	-0.147583	1.01332	-0.595345	1.31485	0.618074	0.557513	-0.991157	0.48957	-0.103963	-1.443	-0.0806403	0.672153	0.101565
O00151	PDZ and LIM domain protein 1	PDLIM1	3.04	1	1	1	4		-0.644094	-0.164693	-0.624804	-0.810409	-2.09577	-2.19507	0.939076	-0.28816	-0.845423	1.95229	0.616609	-0.721779	0.811967	0.108011
P12259	Coagulation factor V	F5	3.28	1	5	5	25		0.127994	-1.48396	-1.32144	-0.0609656	-1.12197	0.284679	-0.226079	0.273978	0.62926	-0.4763	0.810432	-0.258049	-0.391607	0.109326
P28074	Proteasome subunit beta type-5	PSMB5	10.65	1	2	2	10		0.556484	-0.460753	-0.451805	-0.25051	-0.259173	0.205452	0.495222	-0.0240651	-0.59614	-0.129872	-1.09733	-1.40423	0.0741604	0.110029
P55327-2	Isoform 2 of Tumor protein D52	TPD52	8.15	4	1	1	14		-0.691017	-0.233852	-0.182104	-0.533114	-0.927924	-1.49136	-1.26921	-0.703305	0.0919841	1.12686	0.426124	-1.80036	1.36084	0.111892
Q9Y2J2-2	Isoform B of Band 4.1-like protein 3	EPB41L3	2.54	2	2	2	8		0.263441	2.01777	0.780316	0.52986	1.27993	0.53907	0.240454	0.969369	0.764806	-0.386342	-0.550998	0.348919	0.103928	0.113224
P48444	Coatomer subunit delta	ARCN1	4.5	1	2	2	4		0.0480412	-0.505021	-0.0359933	-0.171521	-1.28064	-0.6415	-1.60655	0.321907	-0.909422	1.33604	0.404345	-0.88232	0.381848	0.116704
P07686	Beta-hexosaminidase subunit beta	HEXB	7.55	1	3	3	31		0.171443	0.260713	0.945931	0.648281	0.604337	-0.129158	-1.14155	-0.522541	-0.0362353	-0.918635	-0.21002	-0.436031	0.0869106	0.117162
P08779	Keratin, type I cytoskeletal 16	KRT16	30.44	7	7	13	116		0.273248	-0.585133	0.184447	0.0658353	0.485562	0.703151	-1.68184	1.16474	4.29066	-0.547828	-0.0486953	2.55214	0.0173313	0.117327
Q9GZP4-2	Isoform 2 of PITH domain-containing protein 1	PITHD1	25.71	2	4	4	26		-0.21726	-0.0643683	0.475058	-0.197089	-0.304372	-0.894142	1.28985	-0.616178	0.0917288	-0.442116	-1.25082	-0.963246	-0.16211	0.122101
O75223	Gamma-glutamylcyclotransferase	GGCT	29.79	2	4	4	38		-0.74641	-0.490805	-0.392259	0.12212	-1.06669	-0.835187	0.315484	-0.765585	0.12656	0.398422	0.229981	-0.405104	0.64202	0.122173
P55884	Eukaryotic translation initiation factor 3 subunit B	EIF3B	7.37	2	2	2	5		0.492884	1.1796	0.539393	-0.241585	0.855339	0.29909	0.817421	-0.336375	0.456979	0.0464363	0.124818	0.613548	0.216068	0.123298
Q14766-3	Isoform 3 of Latent-transforming growth factor beta-binding protein 1	LTBP1	4.1	5	5	5	20		-0.86008	0.747735	0.359582	-1.12035	-0.049037	3.2623	-1.4982	-1.67447	-0.100016	-0.848191	-1.39899	-1.55632	-0.664396	0.124703
P25789	Proteasome subunit alpha type-4	PSMA4	6.51	2	2	2	13		0.549385	-0.681694	0.0786483	-0.0232214	0.165162	-0.0277854	-0.242013	-0.805029	-0.554603	0.471222	-0.981218	-1.78652	0.113078	0.124999
P05362	Intercellular adhesion molecule 1	ICAM1	10.71	1	5	5	44		-0.473134	-1.51463	0.040217	-0.742346	0.337955	0.933796	-1.92438	1.34787	1.4966	-2.04227	0.122537	1.6343	1.30901	0.125711
P61204	ADP-ribosylation factor 3	ARF3	21.55	4	3	3	17		-0.692874	1.57036	-0.778037	0.197988	-0.583279	0.39891	0.776103	-0.462532	-1.44929	-0.0661465	0.343934	-1.10538	-0.830842	0.127132
O00231	26S proteasome non-ATPase regulatory subunit 11	PSMD11	7.82	1	3	3	7		-0.25316	0.466127	-0.327548	-0.119118	-1.17137	-0.417225	1.26661	-0.508928	-1.07033	-0.357626	0.200676	-1.80148	-0.918944	0.130637
P31946-2	Isoform Short of 14-3-3 protein beta/alpha	YWHAB	36.89	2	4	6	97		0.264208	0.812577	0.303634	0.368636	0.28256	-0.206803	0.708888	-0.417441	0.252464	0.322352	0.252204	-0.304273	0.267121	0.132763
O60664	Perilipin-3	PLIN3	21.89	3	6	6	36		-0.0617021	1.31017	0.356952	0.0995579	0.529983	-0.0883155	0.969751	-0.974122	0.078551	0.196537	0.234556	0.0508747	0.337312	0.134998
Q9UNM6	26S proteasome non-ATPase regulatory subunit 13	PSMD13	2.66	2	1	1	4		0.417427	1.71775	-0.120687	0.169037	-0.5409	-0.0841281	1.16574	0.335581	-1.12072	-0.413457	0.822668	-0.42715	-0.996226	0.138626
Q6ZN30-2	Isoform 2 of Zinc finger protein basonuclin-2	BNC2	1.22	2	1	1	9		-0.449557	-2.51868	-1.31045	-0.278325	-0.71272	0.378978	-1.46528	1.6514	0.203893	-2.13292	1.10648	0.202288	-0.455383	0.13931
Q7KZF4	Staphylococcal nuclease domain-containing protein 1	SND1	6.92	1	3	3	9		0.850317	1.26413	0.445919	0.126855	0.0525274	0.180271	0.421827	-0.0382557	-0.0216791	0.0340371	0.677501	0.474866	-0.596111	0.142035
Q9HB71-2	Isoform 2 of Calcyclin-binding protein	CACYBP	16.25	2	1	2	185		-0.134087	-0.239898	0.262237	0.174624	0.276191	-0.461502	-1.27438	0.0526097	0.210487	0.146136	0.505779	-0.325612	0.698559	0.14306
P12814	Alpha-actinin-1	ACTN1	26.91	5	12	18	124		0.690158	-0.409468	0.793392	-0.846929	1.80959	0.00972225	-0.782465	-0.723254	-0.416782	-0.846026	-0.0603796	-0.695325	-0.115212	0.144235
O00232	26S proteasome non-ATPase regulatory subunit 12	PSMD12	2.85	1	1	1	7		-0.242514	0.86626	-0.136128	0.0113934	-0.324426	0.0638462	0.834298	0.258204	-1.38217	-0.2749	0.343385	-0.0460597	-1.24543	0.144775
P03951-2	Isoform 2 of Coagulation factor XI	F11	8.06	2	3	3	24		0.526528	-1.23957	-0.929524	-0.592443	-0.532137	0.548817	-0.965392	1.44274	0.437874	-1.53183	1.05951	0.449368	0.00515724	0.145125
P26022	Pentraxin-related protein PTX3	PTX3	10.5	1	3	3	20		-0.387084	-2.01892	-1.7177	-2.42569	-0.560415	3.96271	-1.82461	-2.19792	-2.36099	-3.13353	-2.68535	-1.60178	-1.12627	0.145816
O00625	Pirin	PIR	4.14	1	1	1	4		-0.779817	-0.0816252	0.411725	0.603327	0.109604	-1.34093	-0.525641	-2.60556	0.00805525	0.100787	-2.27328	-1.74097	-0.0157097	0.147006
O43865	Putative adenosylhomocysteinase 2	AHCYL1	2.83	5	1	2	10		-0.322494	-0.76838	0.166582	-0.0558627	-0.441341	-0.728366	-1.23908	-0.699295	0.330953	0.874055	0.164788	-1.08093	0.751404	0.154496
Q14112-2	Isoform 2 of Nidogen-2	NID2	1.73	2	2	2	5		0.0104502	-0.138026	0.00670947	-0.255112	0.469564	0.958643	0.377351	1.00587	0	1.02861	0.30361	1.52753	0.0371585	0.154825
Q15063-3	Isoform 3 of Periostin	POSTN	29.96	2	1	15	207		0.731438	1.40185	-1.50117	-0.267298	0.511477	2.12296	-0.965484	-0.622491	-1.08282	0.150498	-0.94327	-0.334886	-0.473258	0.157194
P63104	14-3-3 protein zeta/delta	YWHAZ	45.71	1	7	9	200		0.000576339	1.251	0.427431	0.397888	0.522308	-0.191531	0.818978	-0.708754	0.489313	0.303168	0.220535	-0.186173	0.311377	0.16075
O75821	Eukaryotic translation initiation factor 3 subunit G	EIF3G	5	1	1	1	3		-0.0357686	2.14093	0.386332	0.468283	0.489826	-0.122956	1.16016	-0.465045	0.411843	0.238685	0.103353	0.221619	0.257893	0.161478
Q0VD83-3	Isoform 3 of Apolipoprotein B receptor	APOBR	11.6	2	9	9	27		0.692878	1.33171	1.33177	0.0490736	1.99197	0.51689	-1.2023	-0.828385	1.26786	-0.7623	-0.624168	0.159741	0.132311	0.163891
P02790	Hemopexin	HPX	24.89	1	7	7	761		0.33487	-0.615511	-0.645476	0.183483	-1.25238	-0.860906	-0.235307	2.05002	-0.351338	-1.239	0.927696	1.53276	-0.681662	0.164645
P08238	Heat shock protein HSP 90-beta	HSP90AB1	25.97	6	5	15	176		0.128509	1.40454	0.218408	-0.0169347	0.0734937	-0.134995	0.122767	-0.517605	-0.661888	-0.169555	0.995646	-0.398199	-0.509684	0.164721
P12081	Histidine--tRNA ligase, cytoplasmic	HARS	19.84	2	5	6	9		0.0545742	-0.588016	0.110279	-0.366466	0.793814	-0.590237	-0.28384	0.0901158	-0.0190727	0.096941	0.352919	0.217226	0.392903	0.165678
P09496-2	Isoform Non-brain of Clathrin light chain A	CLTA	11.47	4	3	3	6		-0.123422	1.31858	0.559363	-0.00669349	1.15237	-0.718461	0.790994	-0.865338	0.374877	0.866554	-1.3801	-0.834935	0.356309	0.165734
Q96EE4	Coiled-coil domain-containing protein 126	CCDC126	8.57	1	1	1	8		0.159039	-0.391596	-0.246248	-0.462684	0.226863	0.405213	-0.497153	1.74757	0.487773	-1.1629	0.625094	2.36653	-0.253117	0.166224
Q9NY33	Dipeptidyl peptidase 3	DPP3	19.67	2	11	11	66		-0.750858	0.529924	0.127766	0.381356	-0.416666	-0.214091	1.22336	-0.853945	-0.167077	0.362443	-0.664519	-1.07644	0.095549	0.167287
Q16651	Prostasin	PRSS8	4.08	1	1	1	6		1.14869	-2.63672	0.081746	-0.208647	-0.659926	-1.97946	-1.7361	2.73381	0.606991	-0.597077	-0.944671	-0.34641	-0.0303386	0.167552
P09497-2	Isoform Non-brain of Clathrin light chain B	CLTB	4.27	2	1	1	3		0.405949	0.942151	0.47708	0.108755	0.889024	-0.0319942	0.84509	-0.132584	0.453389	0.687194	-0.502118	0.354871	0.244594	0.168555
Q10567-3	Isoform C of AP-1 complex subunit beta-1	AP1B1	3.51	3	1	2	13		0.391048	2.38791	0.405794	0.255867	0.532302	0.480219	0.824501	1.03636	-0.311478	-0.03729	0.512489	0.548667	-0.595815	0.168778
Q9UKY7-2	Isoform 2 of Protein CDV3 homolog	CDV3	3.76	2	1	1	4		0.643705	0.759811	1.05189	0.145605	1.30387	-0.167327	0.721699	-0.47767	0.977821	0.00601788	0.406737	0.376142	0.115402	0.171977
P62136	Serine/threonine-protein phosphatase PP1-alpha catalytic subunit	PPP1CA	8.18	5	2	2	8		0.847615	1.65476	0.301011	0.481556	0.30238	0.58623	0.998036	0.400531	-0.359072	0.239324	1.16953	0.654724	-0.133027	0.179056
P46459	Vesicle-fusing ATPase	NSF	6.99	1	3	3	6		-0.494028	1.23102	0.0677007	-0.0646845	-1.48315	0.602508	1.46653	-0.530249	-0.77821	0.345687	0.00722541	-1.339	-0.633145	0.181211
P00742	Coagulation factor X	F10	12.91	1	5	5	21		0.448715	-1.69355	-0.836879	-0.320268	0.125304	0.392141	-1.65622	2.77893	-0.0815049	-1.72053	2.31443	1.28268	-0.959056	0.181243
P15924-2	Isoform DPII of Desmoplakin	DSP	3.43	2	5	5	9		0.012279	-1.76208	-0.0343523	-0.377414	0.497669	1.02615	-0.289405	-0.107027	2.77067	0.405686	-0.105662	0.723784	0.157854	0.181753
Q01105-2	Isoform 2 of Protein SET	SET	35.74	2	6	6	48		-0.265277	-0.345577	-0.202493	0.110873	-0.202286	-1.25498	-0.498884	-0.689725	-0.0546417	1.01876	-0.184831	-0.381567	0.51953	0.182031
P23528	Cofilin-1	CFL1	45.78	2	7	7	113		-0.319469	-0.492063	-0.0997508	-0.050376	-0.73535	-0.589218	-0.0750616	-0.748323	-0.0463784	0.86662	0.546663	-0.536552	0.0923263	0.182567
O95433	Activator of 90 kDa heat shock protein ATPase homolog 1	AHSA1	6.51	1	1	1	17		0.0789476	2.10936	0.175638	0.450513	-0.0888243	0.672088	1.84876	0.565648	-0.208109	0.14776	0.170177	0.871837	-0.489483	0.185801
P55957	BH3-interacting domain death agonist	BID	14.36	3	2	2	12		-0.343586	0.657819	0.574122	0.17577	0.466762	-0.402458	1.3771	0.0543148	-0.0651863	-0.5236	-0.0756621	-0.13238	0.501196	0.186404
P13716	Delta-aminolevulinic acid dehydratase	ALAD	27.88	2	4	4	30		-0.473121	0.368783	-0.37546	-0.154088	-0.987996	-0.444486	2.64478	-0.781121	-1.34925	0.090099	-2.0133	-1.02944	0.483725	0.186426
Q14166	Tubulin--tyrosine ligase-like protein 12	TTLL12	8.7	1	3	3	6		-0.233745	1.63603	-0.459349	0.246639	-1.14783	0.082712	1.70764	0.0199023	-1.13849	0.29944	-0.256106	-1.0051	-0.420827	0.189349
Q9BYX2-6	Isoform 6 of TBC1 domain family member 2A	TBC1D2	1.71	6	1	1	8		-0.266592	-1.62033	-0.154361	0.128805	0.865119	1.69001	-1.64041	1.86878	0.725472	-0.862604	0.536851	2.10401	0.203555	0.18993
P26599	Polypyrimidine tract-binding protein 1	PTBP1	5.65	9	3	3	20		-0.658926	0.748203	-0.345777	-0.0174293	-0.860574	-0.004231	0.485398	-0.992951	-0.275999	0.169636	-0.879056	-2.119	0.153368	0.190712
P61086	Ubiquitin-conjugating enzyme E2 K	UBE2K	27.5	2	3	3	19		-0.573566	0.813016	-0.116709	-0.0921426	-0.682496	0.0918924	2.39676	-0.735991	-0.745941	0.00592237	-0.555036	-0.318246	0.108651	0.19188
P12955	Xaa-Pro dipeptidase	PEPD	20.89	2	5	5	22		0.4663	-0.429123	1.00782	-0.163947	1.03544	0.63756	0.181301	0.963253	0.0294706	-0.74562	0.0220457	-0.590779	-0.0230472	0.192378
P60660	Myosin light polypeptide 6	MYL6	13.91	2	2	2	11		0.512026	1.38884	0.369124	-0.157818	0.369083	-0.0197555	1.1437	-0.821631	-0.0666035	0.541761	0.460277	0.39721	0.0664962	0.192384
Q14203-2	Isoform p135 of Dynactin subunit 1	DCTN1	3.23	3	3	4	9		-0.441337	1.20098	0.0266382	-0.537504	0.414193	-0.641217	1.84509	-1.64851	-0.114374	0.640838	-1.08664	-0.279245	-0.0185798	0.195631
Q12894	Interferon-related developmental regulator 2	IFRD2	1.19	1	1	1	13		0.0763135	-1.85211	-0.791401	-0.801485	0.371215	0.367119	-1.12397	0.637608	0.415056	-2.00271	1.35603	1.77341	-0.349814	0.197453
O43432	Eukaryotic translation initiation factor 4 gamma 3	EIF4G3	0.38	2	1	1	4		3.63238	1.6721	4.4711	6.51452	0.616286	-0.35274	-1.43123	2.25595	-0.368077	-0.661808	0.426537	1.28756	-0.150583	0.1984
Q2TAA2	Isoamyl acetate-hydrolyzing esterase 1 homolog	IAH1	10.08	1	2	2	3		-0.779448	0.122238	-0.273887	-0.290594	-0.833483	1.24195	1.21275	-1.18117	-1.09479	0.599466	-0.673504	-2.01321	0.4509	0.199252
Q00688	Peptidyl-prolyl cis-trans isomerase FKBP3	FKBP3	4.91	1	1	1	14		-0.430329	-1.29504	-0.00712369	0.0371858	-0.75009	-0.776636	-0.23405	-0.940749	0.128636	0.880279	0.00577617	-0.852682	0.610544	0.200177
P07858	Cathepsin B O	CTSB	17.11	1	5	5	76		0.0406924	-1.28628	-0.227078	-0.927671	0.173527	0.264645	-3.01139	2.83642	0.571791	-1.6636	-0.557449	0.175447	0.399599	0.200516
P13639	Elongation factor 2	EEF2	13.29	1	7	7	65		0.326444	2.12616	0.0419322	0.364945	-0.487307	0.789813	0.866608	0.0569306	-0.680505	0.187357	1.04259	-0.00851096	-0.449638	0.201533
P63279	SUMO-conjugating enzyme UBC9	UBE2I	5.7	1	1	1	7		-0.288536	-0.865503	0.174678	0.106794	-0.761149	-0.51829	-1.52616	-0.587624	0.379271	0.382134	0.378113	-1.15044	0.259478	0.203178
O95989	Diphosphoinositol polyphosphate phosphohydrolase 1	NUDT3	8.14	1	1	1	4		0.058931	0.822726	0.0995608	0.167781	0.0559492	-0.0567706	0.154093	-0.132706	0.112292	0.75993	0.690722	0.891908	0.355724	0.203658
P00740	Coagulation factor IX	F9	6.51	1	2	2	24		0.0773922	-2.85222	-0.196658	-0.0275312	0.398058	0.697962	-2.60583	1.66524	0.345219	-1.14819	1.37903	0.503171	-0.702656	0.203914
P27348	14-3-3 protein theta	YWHAQ	33.88	1	6	7	49		-0.229997	0.641555	0.109115	0.207402	-0.526267	0.217795	1.12885	-0.240879	-0.247181	0.167643	0.281458	-0.677018	-0.0332906	0.207031
Q6UX73-2	Isoform 2 of UPF0764 protein C16orf89	C16orf89	3.6	2	1	1	4		0.41478	-1.40928	0.81538	-0.0876571	0.409146	-3.08671	-1.42761	3.82035	-1.20135	-0.46567	-0.333165	1.54735	0.0521155	0.210299
Q1KMD3	Heterogeneous nuclear ribonucleoprotein U-like protein 2	HNRNPUL2	6.56	1	3	3	13		-0.67354	1.37284	0.679839	0.548183	1.31026	0.0519344	0.394517	-0.9531	0.775251	1.34137	-1.36078	-1.2018	0.416056	0.212325
P08572	Collagen alpha-2(IV) chain	COL4A2	0.7	1	1	1	6		0.174102	-1.41514	0.584738	-0.20077	-0.42695	2.6246	-0.745793	-0.39158	-0.628081	-1.10427	-1.33813	0.192122	-0.702097	0.214938
P43686-2	Isoform 2 of 26S protease regulatory subunit 6B	PSMC4	13.18	2	2	2	6		0.0230174	2.85371	-1.2104	0.818377	-1.51715	0.583753	1.52959	-0.00186766	-1.70848	-0.27048	0.698649	-1.77059	-0.0566899	0.21567
P07225	Vitamin K-dependent protein S	PROS1	10.8	1	6	6	75		0.154253	-2.41602	-0.620246	-0.827981	-0.245285	1.54316	-1.48859	2.83626	0.498294	-2.32707	1.06024	2.03187	-0.615861	0.216248
P24666	Low molecular weight phosphotyrosine protein phosphatase	ACP1	25.95	3	3	3	16		-0.104455	0.761601	0.379333	0.387299	-0.248249	-0.541981	2.51428	0.565747	-0.379706	0.101802	-0.350832	0.0407986	-0.842679	0.217721
P11279	Lysosome-associated membrane glycoprotein 1	LAMP1	2.16	1	1	1	12		0.92748	-0.144944	2.51117	0.49751	1.97412	1.43671	-1.66544	0.242559	0.852461	-1.88193	-1.16759	1.12249	-0.0793879	0.219206
Q9NUQ9	Protein FAM49B	FAM49B	17.59	1	4	4	13		0.381073	1.37707	0.526899	0.342806	0.633878	0.45844	-0.410238	0.0174836	-0.0303557	-0.771726	1.06545	0.446197	-0.427043	0.219631
P01903	HLA class II histocompatibility antigen, DR alpha chain	HLA-DRA	6.69	1	1	1	4		-0.144636	-0.434899	1.95598	0.474705	0.989173	0.503346	-1.87353	-0.535326	-0.41626	-1.89005	-0.00658164	-0.153328	-0.104435	0.220529
P33241	Lymphocyte-specific protein 1 O	LSP1	25.07	1	5	5	30		-0.177443	-0.455941	0.67403	-0.0623098	1.33913	1.03117	-1.48179	-1.09621	0.616041	-1.44354	-1.02165	-1.60567	0.87513	0.220879
Q0VFZ6	Coiled-coil domain-containing protein 173	CCDC173	1.09	1	1	1	4		-1.15865	-3.30403	-1.00201	-0.0463868	0.0116056	0.843356	-4.03019	-0.117634	0.895443	-0.649277	-0.0121505	-0.771126	-0.799691	0.226212
Q14974	Importin subunit beta-1	KPNB1	8.56	1	3	3	18		0.315432	1.4335	0.0156679	-0.342053	-0.284596	0.136503	2.03271	0.844726	-1.30117	-0.692761	0.904662	0.288093	-1.31711	0.227386
P30613-2	Isoform L-type of Pyruvate kinase isozymes R/L	PKLR	16.94	2	6	7	26		-1.18907	0.472267	-0.830258	0.124422	-3.13266	-1.30243	1.83032	-0.977491	-2.80799	0.211904	-2.1127	-2.56652	-1.12393	0.22974
P23141	Liver carboxylesterase 1	CES1	16.58	2	8	8	45		0.553256	1.59764	0.478705	0.8593	-0.72829	-0.28005	-1.27476	-0.207286	0.16924	-1.3604	-1.83204	-0.10636	0.373086	0.231133
P09601	Heme oxygenase 1	HMOX1	34.72	1	6	6	72		-0.130855	2.21054	-0.0534666	0.450169	1.06691	-0.727926	-1.07198	-0.582438	0.478341	-1.03102	-1.81575	0.20001	-0.019597	0.231252
Q14103-4	Isoform 4 of Heterogeneous nuclear ribonucleoprotein D0	HNRNPD	9.76	4	3	3	8		-0.685506	-1.34851	-0.617906	-0.180604	-0.852183	-1.07613	-1.79385	-1.70332	-0.285717	1.30949	-0.507274	-1.45329	0.782118	0.233207
P04179-2	Isoform 2 of Superoxide dismutase [Mn], mitochondrial	SOD2	15.85	2	3	3	26		0.900635	-0.301548	1.41871	0.101712	1.10747	0.324109	-1.9471	-0.182196	-0.343745	-1.91529	-0.737575	0.113548	0.272036	0.234314
Q99972	Myocilin	MYOC	1.79	1	1	1	3		0.294723	-0.237331	0.294701	0.0486103	0.895544	1.26829	-0.359128	1.52151	0.944611	0.050657	0.0321763	1.76446	0.367219	0.235708
P19652	Alpha-1-acid glycoprotein 2	ORM2	47.76	1	5	11	581		0.172261	-3.04181	-0.0598761	-1.10326	0.607716	0.670168	-2.68168	1.84878	0.951208	-2.65552	0.73974	1.89084	-0.598273	0.235944
Q13200	26S proteasome non-ATPase regulatory subunit 2	PSMD2	4.85	1	3	3	17		-0.285456	1.53474	-0.760513	-0.189716	-1.25582	0.742576	2.05608	0.122503	-1.92274	-0.191828	0.377741	-0.345078	-0.894664	0.23655
P82094	TATA element modulatory factor	TMF1	1.1	2	1	2	18		0.00614851	-2.2885	-1.08243	-0.742019	0.191639	1.35075	-3.25414	0.114849	0.355127	-1.53319	1.24888	0.370564	-0.11671	0.238832
Q02985-2	Isoform 2 of Complement factor H-related protein 3	CFHR3	2.97	3	1	1	13		0.113665	-1.07092	-0.316572	0.711836	-0.125289	1.17674	-0.117679	1.36948	0.0771381	-0.768701	1.87075	1.97494	-0.236462	0.238918
P16070-19	Isoform 19 of CD44 antigen	CD44	5.76	18	1	1	14		-0.238019	-0.561696	0.817946	-0.177932	0.215689	1.24306	-0.757897	-0.690035	0.975123	-0.455683	-1.73087	-1.30517	0.138934	0.24008
P30044-2	Isoform Cytoplasmic+peroxisomal of Peroxiredoxin-5	PRDX5	27.16	2	4	4	31		-0.372482	0.470676	-1.34771	-0.803115	-3.10161	-0.428705	0.0774707	-0.574398	-1.96367	2.28345	0.230027	-0.0151439	0.636097	0.240299
P20700	Lamin-B1	LMNB1	27.13	1	11	13	54		0.377859	0.580439	0.86233	-0.574077	1.55409	-0.363957	-0.744239	-1.51605	0.390341	0.30925	-2.05806	-0.876899	0.981475	0.241623
P46926	Glucosamine-6-phosphate isomerase 1	GNPDA1	13.15	1	2	2	13		0.279811	1.17162	0.522351	0.0497235	0.622394	-0.992145	0.4043	-0.290577	-0.316909	-0.256932	0.0654095	-0.0881642	0.458973	0.241767
Q13753-2	Isoform Short of Laminin subunit gamma-2	LAMC2	2.16	2	2	2	6		-0.951469	0.479322	-1.16609	0.628424	-0.737306	1.07026	-1.34773	1.07044	-0.0568291	-0.0812952	0.430913	0.178093	-0.0316609	0.242183
Q15233	Non-POU domain-containing octamer-binding protein	NONO	6.58	1	1	2	16		0.603843	2.09482	0.508724	0.474599	1.28914	1.0368	1.04757	1.64642	0.543709	0.31167	0.843907	na	-1.11842	0.244482
P29622	Kallistatin	SERPINA4	9.6	1	3	3	30		-1.32277	-2.45726	0.261855	0.562491	0.621782	0.818571	-2.80129	1.80975	0.434582	-2.26718	0.996235	1.5029	0.0360761	0.244681
Q9BY43	Charged multivesicular body protein 4a	CHMP4A	18.92	1	3	3	15		-0.291702	0.846308	-0.0806842	0.327006	-0.987155	-0.0731652	1.34696	-0.716928	-0.130653	0.557075	-0.460169	-1.29713	0.0515317	0.245073
Q9BT78	COP9 signalosome complex subunit 4	COPS4	10.84	1	3	3	13		-0.275837	1.19704	-0.21859	0.0925782	-1.38681	-0.0271948	2.35299	0.43396	-1.65792	-0.0388338	-0.300535	-0.296721	-0.779488	0.245379
Q14696	LDLR chaperone MESD	MESDC2	3.42	1	1	1	4		0.223965	1.54037	0.0796309	0.141323	-0.630456	-0.370701	-0.893045	0.0290157	-0.0940354	1.60269	0.315958	0.482884	0.662424	0.246919
P62258	14-3-3 protein epsilon	YWHAE	39.61	2	8	9	68		-0.257786	0.113887	-0.0555192	0.309221	0.165709	0.112505	0.502532	-1.04434	0.271108	0.575816	-0.614417	-0.938602	0.397016	0.247395
P02750	Leucine-rich alpha-2-glycoprotein	LRG1	26.8	1	5	5	141		0.224146	-0.828292	0.0395227	0.473035	0.405378	0.21469	-1.58984	1.71389	0.699843	-1.5251	0.585415	1.57252	0.0323592	0.247482
Q9Y4L1	Hypoxia up-regulated protein 1	HYOU1	14.31	1	9	9	36		-0.252319	0.240971	0.0797522	-0.0826603	0.379583	0.273964	-0.370505	0.0686639	0.265876	0.82023	-0.546445	1.09848	0.32051	0.249072
P06576	ATP synthase subunit beta, mitochondrial	ATP5B	19.28	1	4	4	14		0.635427	1.8863	-0.00648219	-0.253769	-0.559678	1.02773	1.09512	-0.0411977	-0.706213	0.00323588	0.332065	1.15195	-0.636389	0.25328
P10909-4	Isoform 4 of Clusterin	CLU	30.05	5	12	12	452		-0.0297864	-1.11754	-1.70341	-0.28673	-0.242238	0.489049	-0.645033	2.37414	0.0276704	-2.19918	1.15248	1.5871	-0.908214	0.255773
P48637	Glutathione synthetase	GSS	22.78	1	8	8	48		-0.234795	0.576305	0.0689885	0.38073	-0.520632	-0.545726	1.55084	-0.20755	-0.311781	0.534724	-0.666336	-1.49408	0.306342	0.256006
P02533	Keratin, type I cytoskeletal 14	KRT14	29.87	7	4	12	113		-0.221495	-1.67984	0.516926	0.455255	0.384356	0.666094	-1.50933	0.0463063	3.35769	-0.761596	-0.348072	1.75748	-0.0775708	0.256546
Q13435	Splicing factor 3B subunit 2	SF3B2	1.9	1	2	2	4		-0.362093	1.84286	0.222283	0.119419	0.959818	-0.547464	0.530713	-2.3618	0.293102	1.00382	-1.28439	0.125455	0.428475	0.256988
P61158	Actin-related protein 3	ACTR3	13.4	3	4	4	16		1.05366	1.68395	-0.240236	0.0885314	0.345828	0.643033	0.131767	0.539924	-0.598323	-0.448823	0.953277	0.74933	-0.842406	0.261095
P01040	Cystatin-A	CSTA	27.55	1	2	2	7		0.624825	-0.508598	0.144883	-0.195458	1.70624	-0.525411	-2.38459	-0.00870252	2.12815	-1.11834	0.246689	1.5552	1.00661	0.263122
O00187-2	Isoform 2 of Mannan-binding lectin serine protease 2	MASP2	8.65	2	1	1	10		0.346104	-1.15778	-1.01938	-0.471634	-0.354378	1.1369	-0.318532	0.791167	0.188972	-1.5266	1.00197	1.52262	0.0606623	0.265781
Q03591	Complement factor H-related protein 1	CFHR1	14.24	2	2	4	56		0.440931	-1.46119	-0.436261	0.402373	0.128949	1.57641	-1.52972	1.16696	1.9158	-1.58651	1.61558	0.96169	-0.124189	0.266261
P13473	Lysosome-associated membrane glycoprotein 2	LAMP2	2.93	3	1	1	10		0.166456	-0.166583	1.48357	-0.273897	0.645813	0.909607	-0.86624	0.0274123	0.565813	-2.84693	-0.831742	0.84644	-0.325173	0.266455
Q06033-2	Isoform 2 of Inter-alpha-trypsin inhibitor heavy chain H3	ITIH3	12.19	2	8	8	128		0.315144	-0.825721	-0.425265	0.11514	-0.887929	0.167427	-1.07779	0.780616	0.197372	-1.84817	1.7917	0.300738	0.0795114	0.266503
P52907	F-actin-capping protein subunit alpha-1	CAPZA1	24.13	1	4	4	38		-0.449658	0.874937	-0.165942	0.0597117	-0.779489	-0.473025	0.884918	-1.36442	-0.322761	0.412293	-0.238424	-1.22368	0.0487522	0.26893
Q99798	Aconitate hydratase, mitochondrial	ACO2	8.85	1	4	4	18		0.822677	0.722163	0.514188	-0.183871	-0.659473	-0.243019	0.234425	0.156295	-0.686648	-0.0764872	0.189726	-0.439645	0.0560755	0.270004
Q9HC38-2	Isoform 2 of Glyoxalase domain-containing protein 4	GLOD4	15.77	3	4	4	16		-0.406675	-1.30276	-0.146719	0.163101	-0.54133	-0.89232	-0.173816	-0.394811	0.0975668	0.306088	-0.756699	-0.625634	0.504249	0.271227
P01024	Complement C3	C3	42.45	1	58	58	3930		0.149544	-1.79797	-0.473027	-0.376274	-0.155754	0.782662	-1.09977	2.18859	-0.354622	-1.93837	1.46504	0.461595	0.0900066	0.271445
Q9NZT1	Calmodulin-like protein 5	CALML5	22.6	1	3	3	5		-0.993224	1.27958	-0.791634	-0.321978	-0.52919	0.124112	-0.20185	-0.276271	1.5402	-0.658405	0.295987	2.9989	-0.74059	0.272378
P00751	Complement factor B	CFB	25.65	2	16	16	715		0.312999	-1.6827	-0.394004	0.0448294	-0.118057	0.511575	-1.72219	1.72005	0.274527	-1.85482	0.877239	0.210872	0.18518	0.27259
P53396-2	Isoform 2 of ATP-citrate synthase	ACLY	6.6	2	5	5	30		0.315805	0.692575	0.166256	-0.120614	-1.20439	-0.399469	1.27617	0.792668	-1.43609	-0.46965	-0.209853	-0.0544783	-1.03974	0.272995
P02760	Protein AMBP	AMBP	32.1	1	7	7	119		0.172907	-1.72837	-0.317819	-0.608962	0.592813	1.27062	-0.624624	1.08487	0.562703	-1.27763	0.765112	1.55882	-0.000462724	0.274699
Q9BXD5-2	Isoform 2 of N-acetylneuraminate lyase	NPL	10.3	4	3	3	18		-0.655325	-0.448832	2.10753	0.438715	1.0354	-0.442577	-2.08223	-1.99602	0.262216	-1.22231	-0.680813	-0.566566	-0.160537	0.276127
P30048	Thioredoxin-dependent peroxide reductase, mitochondrial	PRDX3	5.86	1	2	2	13		0.9606	1.49983	1.10112	0.281912	1.18387	-0.407271	0.10185	-0.243185	0.201457	-0.158258	-0.977381	1.47492	0.802429	0.276971
P07108	Acyl-CoA-binding protein	DBI	39.08	6	3	3	17		0.164576	-1.51213	0.483132	-0.359697	0.84012	-1.27197	-1.44287	-0.492235	0.0028958	-0.382418	1.49231	-0.391023	0.465373	0.280751
Q9BY67-2	Isoform 2 of Cell adhesion molecule 1	CADM1	3.9	2	1	1	10		0.236707	-1.03152	0.4126	-0.508747	0.207223	1.838	0.412421	1.87594	0.064731	0.200848	0.535373	1.59081	0.24789	0.28402
P52272-2	Isoform 2 of Heterogeneous nuclear ribonucleoprotein M	HNRNPM	1.3	2	1	1	3		-0.539267	1.03182	-0.501899	-0.476355	-0.723018	-0.70928	0.753018	-0.57912	-0.0967679	1.46916	0.309407	0.461735	0.109635	0.285314
O60749	Sorting nexin-2	SNX2	6.36	1	3	3	10		-0.379565	2.18564	-0.290857	0.428598	-0.645104	-0.337132	0.923126	-1.08702	-0.112232	0.379925	0.335639	-1.0737	-0.0675079	0.285722
P23246-2	Isoform Short of Splicing factor, proline- and glutamine-rich	SFPQ	4.63	2	1	2	20		0.235363	2.19098	-0.287046	0.660416	-0.146466	0.893557	1.16986	0.241167	0.119858	0.378277	0.0644532	0.908056	-0.213298	0.286825
P05787	Keratin, type II cytoskeletal 8	KRT8	47.62	4	15	22	167		-1.19023	-0.0999806	-1.60409	-1.19802	-2.21988	-1.60851	0.636387	-0.219477	-1.8413	2.04427	-1.20334	-1.18879	0.66262	0.290348
O94919	Endonuclease domain-containing 1 protein	ENDOD1	5.4	1	2	2	6		0.129314	0.356205	-0.449217	-0.866744	0.121615	-0.0136569	1.20526	1.98729	0.387378	0.0151157	-0.911797	1.59891	0.522995	0.290643
P13647	Keratin, type II cytoskeletal 5	KRT5	22.03	5	6	15	119		0.0879238	-3.34794	0.253945	0.436139	0.304447	1.16038	-2.79082	-0.606393	3.35852	-0.183112	0.033501	0.233824	-0.159655	0.291466
P04746	Pancreatic alpha-amylase	AMY2A	8.41	3	4	4	21		-0.869145	-0.552467	1.0494	-0.500347	1.80608	-0.159925	-1.02096	2.04646	1.03394	0.161045	-0.557435	0.97913	-0.146652	0.292884
P52209	6-phosphogluconate dehydrogenase, decarboxylating	PGD	31.68	1	12	12	111		-0.078333	0.0673927	-0.577106	0.222736	-0.389096	-0.451767	-0.0391124	-0.545584	-0.842946	0.103371	-0.236637	-0.308309	-0.362989	0.293728
Q9BRF8	Calcineurin-like phosphoesterase domain-containing protein 1	CPPED1	10.83	2	3	3	13		-0.0957139	-0.220793	0.587359	0.699093	0.648386	-0.574041	-0.355368	-0.543937	0.203218	-0.340516	-0.243534	-0.965897	0.53995	0.299149
P06703	Protein S100-A6	S100A6	53.33	1	4	4	98		-0.347797	0.933313	-0.319744	0.365247	-0.758273	-0.795497	1.62122	0.396579	0.146125	0.643562	0.822587	0.412627	0.698796	0.299724
P14868	Aspartate--tRNA ligase, cytoplasmic	DARS	8.18	1	3	3	5		0.156069	0.630219	-0.601665	0.0397893	-1.17377	-0.481779	1.0162	2.09713	-1.55659	0.319298	0.990718	1.7766	-0.133111	0.30148
P07737	Profilin-1	PFN1	10	1	1	1	11		-0.371929	2.43943	-0.948518	0.549184	na	0.844506	1.16037	na	-0.390157	0.1556	0.340667	na	-0.409703	0.304118
Q01995	Transgelin	TAGLN	20.9	1	5	5	48		-0.950136	-2.61253	0.0474658	-0.809049	-1.66486	1.28139	-1.25219	-1.53254	-0.832474	1.50034	1.00822	-1.04061	0.210795	0.304626
Q14520	Hyaluronan-binding protein 2	HABP2	5.36	1	3	3	27		-0.0354763	-2.66046	-0.59172	-0.0124178	0.00194914	1.04013	-2.45526	1.4557	0.340744	-1.97846	1.14809	0.588927	-0.789469	0.305153
P13796	Plastin-2	LCP1	45.3	1	15	20	308		0.548303	-0.790235	1.44892	0.0764107	1.68967	0.550022	-2.1262	-0.642642	0.202536	-1.7379	-0.200794	-0.590537	0.252677	0.306101
P02730	Band 3 anion transport protein	SLC4A1	17.01	1	9	9	133		-1.60811	0.775814	-2.55941	-2.20615	-3.16379	-1.28039	2.66289	-3.42761	-2.56949	0.248727	-4.50264	-2.47128	-0.50453	0.309678
P54920	Alpha-soluble NSF attachment protein	NAPA	13.56	1	3	3	11		-0.107606	0.769803	0.0168285	-0.00577782	-1.13654	-0.582533	2.3918	0.131941	-0.53363	-0.035703	-0.291666	-0.463832	-0.724359	0.309839
P62993	Growth factor receptor-bound protein 2	GRB2	11.06	2	2	2	19		0.20888	-0.213797	0.99896	0.0719335	1.49685	-0.16972	-1.5038	-2.17191	0.84636	-1.06147	-0.372123	-1.01876	0.776396	0.310044
P40199	Carcinoembryonic antigen-related cell adhesion molecule 6	CEACAM6	6.1	1	1	1	3		-0.101297	-0.125925	-0.36646	0.375897	-1.79584	2.02798	-0.527843	0.662314	-0.435041	-0.734431	1.03374	2.05319	0.847652	0.310998
P25786	Proteasome subunit alpha type-1	PSMA1	10.65	2	2	2	10		0.0566599	-0.0654609	-0.374811	0.422419	-0.0426409	-0.0564329	0.830725	1.24887	-1.34203	0.557402	-1.17502	-1.80169	0.101472	0.31154
Q2TV78-2	Isoform 2 of Putative macrophage-stimulating protein MSTP9	MST1P9	5.52	3	3	3	12		0.565228	-0.783004	-0.701448	0.0900149	0.0471036	1.30391	-0.984657	1.89598	0.527416	-1.6697	0.856143	2.20893	-0.196602	0.312005
P05109	Protein S100-A8	S100A8	41.94	1	3	3	160		1.1715	-1.11711	1.70143	-1.93315	1.96961	1.73962	-3.208	-1.50146	0.968729	-3.19366	-2.18469	-0.639896	0.241301	0.31372
P00492	Hypoxanthine-guanine phosphoribosyltransferase	HPRT1	29.36	1	5	5	32		-0.777215	-1.02897	-0.65429	-0.314696	-1.71756	-0.887269	0.344097	-0.987098	-1.9812	0.453657	-1.7721	-2.75042	-0.474	0.314121
Q92820	Gamma-glutamyl hydrolase	GGH	6.29	1	2	2	17		0.687507	-0.0204943	-0.379011	0.0590758	0.263386	1.00706	-1.14823	1.9299	0.353673	-1.00949	0.473463	1.71195	0.106327	0.314823
P29401	Transketolase	TKT	26.81	1	10	10	110		0.802495	1.15848	-0.113961	-0.0815169	0.268405	-0.176544	0.08368	0.452924	-0.12379	-0.437744	0.159817	0.44055	-0.479074	0.316051
P16083	Ribosyldihydronicotinamide dehydrogenase [quinone]	NQO2	8.66	1	2	2	14		0.0939041	0.911938	0.659973	0.34933	0.159923	-0.733693	1.64011	0.0916426	-1.76049	1.05551	0.501378	0.0025503	-0.19852	0.316363
Q9NQS7-2	Isoform 2 of Inner centromere protein	INCENP	0.77	2	1	1	35		0.498865	-0.403116	-0.629401	-0.329896	-0.123595	-0.0686047	0.233544	2.81761	-0.710093	-2.1252	1.87282	1.98783	0.031428	0.316692
P10643	Complement component C7	C7	26.69	2	14	14	121		0.581726	-1.1147	0.259627	0.169476	-0.52522	1.02162	-1.83579	1.57006	0.902667	-1.64523	0.613216	0.844755	0.160546	0.316769
P06396-2	Isoform 2 of Gelsolin	GSN	43.91	3	18	18	613		0.395313	-0.828941	-0.0264378	0.0842768	0.294569	0.39999	-1.29403	1.85545	0.674	-1.71941	0.552337	1.03185	0.0780489	0.317359
Q9H4G4	Golgi-associated plant pathogenesis-related protein 1	GLIPR2	8.44	1	1	1	8		0.534284	0.607168	0.3352	-0.254941	0.436802	0.916973	1.09158	1.03841	0.12052	-0.36836	0.22044	0.5919	-0.0790073	0.319401
P04040	Catalase	CAT	31.5	1	12	12	759		0.270091	0.417319	-0.317121	0.122118	-1.10584	-0.574752	1.7882	-0.320644	-0.970127	0.495524	-1.87979	-0.362023	0.408392	0.321056
P25774-2	Isoform 2 of Cathepsin S	CTSS	3.91	2	1	1	11		-0.429514	-0.462105	1.22548	0.00862115	1.0005	0.228656	-3.07068	-1.54906	-0.202986	-2.89384	-1.06185	-0.227696	0.159148	0.322018
P20061	Transcobalamin-1	TCN1	6.7	1	2	2	5		1.02553	-2.70876	0.651399	-1.07199	0.657842	0.702808	-1.8412	1.04847	0.558933	-1.1975	-0.870243	2.97939	0.418898	0.323553
Q9UKK9	ADP-sugar pyrophosphatase	NUDT5	23.74	1	4	4	23		0.201937	-0.987746	0.0499226	0.269582	-0.0240469	-0.289054	-1.10256	-0.456902	-0.0652249	0.801026	-0.260793	-0.429623	0.749915	0.324614
Q99715-4	Isoform 4 of Collagen alpha-1(XII) chain	COL12A1	3.58	3	8	8	43		0.157882	-0.694207	-0.257873	-0.447445	-0.19795	3.2143	-2.04812	-0.556715	-0.677114	-1.03358	-0.353046	-1.13358	-0.593271	0.325656
P05388	60S acidic ribosomal protein P0	RPLP0	2.21	2	1	1	7		0.729097	1.48923	0.11419	0.0295214	0.31311	0.134719	0.204247	0.18956	-0.175394	0.394797	0.461031	0.592702	-0.529245	0.326136
P23142	Fibulin-1	FBLN1	9.1	3	2	5	42		0.60369	-1.05474	-0.425814	0.343641	0.437865	0.657007	-2.06277	0.895468	0.0383411	-1.58316	0.70466	2.56924	0.15383	0.326637
Q13576	Ras GTPase-activating-like protein IQGAP2	IQGAP2	2.41	2	2	2	3		-0.956696	-0.0579543	-0.140571	-0.444377	1.30166	-0.838693	0.156888	2.99891	-0.520814	1.01684	-1.04583	0.426952	0.085334	0.326781
Q15063	Periostin	POSTN	27.87	2	1	15	204		-0.759495	-0.89134	-0.997384	-0.390088	0.00929545	2.20073	-2.03104	-1.10419	-1.47091	-0.309997	-0.861915	-1.63922	-0.577937	0.328072
Q5T1M5-2	Isoform 2 of FK506-binding protein 15	FKBP15	1.16	2	1	1	4		-0.167642	1.15401	0.910236	0.345305	1.55872	-0.0137226	-0.769762	-0.813819	1.01821	-0.266994	-0.538326	0.370514	0.235905	0.3283
Q9NQ79-3	Isoform 3 of Cartilage acidic protein 1	CRTAC1	9.87	3	4	4	18		0.262636	-0.403022	-0.891362	-0.218662	-0.147881	1.35905	-0.164271	1.85198	0.192556	-1.03834	1.03875	1.40766	-0.484742	0.328826
P61916	Epididymal secretory protein E1	NPC2	6.62	1	1	1	42		-0.556015	-1.59887	0.652587	-0.392336	0.533011	-0.217969	-2.60405	2.41244	0.881679	-1.88314	-0.947723	-0.206218	0.665989	0.331455
Q9GZT8-2	Isoform 2 of NIF3-like protein 1	NIF3L1	8.29	3	2	2	25		0.115071	-0.781108	-0.0183281	0.00287359	-0.649937	-0.20442	0.778547	-0.432241	-0.825055	0.214103	-1.7463	-0.356678	0.336071	0.333169
Q9Y266	Nuclear migration protein nudC	NUDC	11.18	1	4	4	17		0.115371	0.0345624	0.382327	-0.0205071	0.621813	-0.52283	-1.08555	-0.508559	0.275939	0.4527	0.0744877	0.376838	0.601646	0.335465
Q14847	LIM and SH3 domain protein 1	LASP1	8.43	2	2	2	8		-0.207902	0.876498	0.526864	0.281999	0.0241046	-0.0195454	0.73755	-0.283048	0.543868	0.107694	-0.699893	0.611572	0.103105	0.335622
P05160	Coagulation factor XIII B chain	F13B	10.89	1	4	4	27		0.919924	0.604638	0.322908	-0.0170662	0.042326	0.795518	-0.713602	1.34635	0.365962	-0.469857	0.893869	2.25207	-0.071424	0.337566
Q9NRV9	Heme-binding protein 1	HEBP1	27.51	1	4	4	42		-1.2735	-0.0856574	0.0448473	0.198947	-1.96093	-0.610555	1.73487	-2.70878	-0.812958	0.848731	-1.40361	-1.67481	0.00795551	0.338728
P04004	Vitronectin	VTN	27.62	1	8	8	131		-0.135929	-0.873017	-1.00885	-0.00929506	-0.71535	0.224022	-0.367935	2.28124	-1.00407	-2.02947	2.0132	1.23706	-0.794007	0.340604
O95747	Serine/threonine-protein kinase OSR1	OXSR1	8.16	1	3	3	9		-0.687463	1.10377	-0.42081	-0.68741	-0.665504	-0.778124	2.42735	-0.524043	-0.59241	0.563066	-0.904135	-2.00394	0.0848143	0.341753
O75348	V-type proton ATPase subunit G 1	ATP6V1G1	9.32	1	1	1	14		-0.210026	1.62602	0.277719	0.49915	-0.882227	-0.408406	1.22769	-0.893966	-0.41658	0.612811	-0.635924	0.421171	0.154511	0.341844
P51884	Lumican	LUM	31.07	1	9	9	265		0.0797891	0.0541219	0.339789	-0.530091	0.32589	2.53949	-0.844168	0.314633	0.337786	-1.56267	0.0800652	-0.470524	-0.116247	0.343393
P09105	Hemoglobin subunit theta-1	HBQ1	18.31	1	2	2	12		-0.0286917	0.371075	0.549769	0.602772	-1.64322	-0.862307	2.25178	0.969537	-1.13086	-0.0336145	-0.742769	-0.859548	-0.591271	0.343498
P14550	Alcohol dehydrogenase [NADP(+)]	AKR1A1	14.46	1	4	4	13		0.416782	-0.298333	0.191604	0.17443	-0.394624	-0.0955128	-0.0972262	-1.71862	-0.866187	0.496566	0.68331	-0.872704	0.0053228	0.344233
P10645	Chromogranin-A	CHGA	9.41	1	2	2	5		1.44962	-2.64072	0.0683082	-0.199452	0.208256	1.08822	-3.04299	0.640468	0.690593	-1.11706	0.612241	1.56264	-0.309014	0.345932
P02749	Beta-2-glycoprotein 1	APOH	23.77	1	6	6	142		-0.847323	-2.22271	-0.363997	0.175372	0.77762	1.2488	-2.08037	1.08076	0.862872	-1.21735	0.000640402	0.0252788	0.115764	0.346531
P30153	Serine/threonine-protein phosphatase 2A 65 kDa regulatory subunit A alpha isoform	PPP2R1A	13.58	4	6	6	24		-0.536504	0.0949566	-0.609925	-0.274539	-1.38296	-0.287206	0.590326	-0.246805	-1.24394	-0.0199024	0.0233437	-1.42003	-1.27237	0.347387
P48740	Mannan-binding lectin serine protease 1	MASP1	7.87	4	4	5	40		-0.0205983	-2.77792	-1.07873	-0.277906	-0.504154	1.41231	-0.693572	0.144921	0.147025	-1.28784	1.36957	-0.272702	0.0966994	0.347877
P54819-4	Isoform 4 of Adenylate kinase 2, mitochondrial	AK2	13.74	5	2	2	8		0.941972	0.750132	0.22049	0.309036	0.249127	-1.07977	-0.277812	-0.744815	0.0549997	-1.15243	-0.173366	-0.126596	0.864367	0.348532
O43505	N-acetyllactosaminide beta-1,3-N-acetylglucosaminyltransferase	B3GNT1	6.02	1	2	2	5		0.273481	0.0809655	0.57866	0.297691	0.770309	0.523098	-0.461043	3.06542	0.373297	-0.907902	0.141001	2.10207	0.33648	0.349272
P11277	Spectrin beta chain, erythrocytic	SPTB	23.82	4	38	39	254		-2.37877	0.595043	-1.5186	-1.62747	-1.94201	-1.48756	2.2766	-2.08063	-2.4625	0.277389	-3.83365	-1.89732	-0.396326	0.349799
P07358	Complement component C8 beta chain	C8B	22.34	1	10	10	180		0.466345	-1.41043	0.0219071	0.0364742	0.0494858	0.397899	-0.83391	1.96362	0.309293	-1.9412	0.810513	1.16066	-0.0437361	0.351646
P20962	Parathymosin	PTMS	22.55	1	3	3	38		-1.28988	-0.979304	0.0576092	-0.601764	-0.181142	-0.717866	-0.150486	-1.21294	0.203985	1.54979	-0.168554	-1.55486	0.672172	0.351976
Q3LXA3	Bifunctional ATP-dependent dihydroxyacetone kinase/FAD-AMP lyase (cyclizing)	DAK	2.96	1	2	2	4		-0.205979	-0.507306	-0.0522152	-0.302418	-1.04713	-0.354345	1.16449	0.0579902	-1.57967	0.445149	-0.0417854	-1.68033	-0.855232	0.35333
P23381	Tryptophan--tRNA ligase, cytoplasmic	WARS	9.77	2	5	5	41		-0.476349	-1.35307	0.0597853	0.250597	-0.622425	-0.129655	-0.841656	-0.970727	-0.746029	-0.0636184	1.51658	-0.618856	0.704136	0.353816
Q15185	Prostaglandin E synthase 3	PTGES3	5	1	1	1	8		-0.647806	-0.685612	-0.505437	-0.0116905	-1.0948	-0.816895	-0.953593	-1.15747	-0.535628	1.01169	0.231273	-1.41622	-0.0343268	0.354832
P14780	Matrix metalloproteinase-9	MMP9	9.34	1	6	6	40		0.793817	-1.79686	1.10653	-1.16211	1.87937	1.64691	-1.57733	-0.947803	0.446887	-2.53575	-1.4248	0.111218	0.518661	0.355956
Q9UBW8	COP9 signalosome complex subunit 7a	COPS7A	11.27	1	2	2	4		-0.760775	0.931704	-0.203685	-0.42505	-1.23467	0.190735	2.18893	0.309916	-1.2073	-0.126335	-0.177264	-0.35052	-0.835156	0.356241
P28838-2	Isoform 2 of Cytosol aminopeptidase	LAP3	17.01	2	7	7	37		0.211799	-0.445309	0.155837	0.191624	-0.347219	-0.400207	-1.71823	-0.669753	-0.408054	-0.679117	1.0621	0.950749	0.0593335	0.358559
Q9Y5S9-2	Isoform 2 of RNA-binding protein 8A O	RBM8A	4.62	2	1	1	6		-0.274987	-1.29728	-0.131498	-0.195201	-0.258845	-1.14981	-0.736815	-1.00118	-0.0617634	0.840312	-0.584398	-1.05912	0.411516	0.361123
P04275	von Willebrand factor O	VWF	4.16	1	8	8	49		0.30576	-0.539692	-1.03262	-1.28257	-0.125201	2.17883	-0.865963	1.45101	-0.295183	-1.82873	0.877965	1.91134	0.693594	0.364772
P81605	Dermcidin	DCD	20	2	2	2	20		-1.11345	-0.457483	0.541436	1.20639	0.514791	0.759626	-1.68519	-2.0068	1.16272	-0.282429	-1.3058	-1.50066	0.179294	0.365203
O00244	Copper transport protein ATOX1	ATOX1	23.53	1	2	2	7		-0.374283	-0.52936	0.290192	0.186273	0.184468	-0.921379	-1.0354	-0.846424	0.326564	0.371978	0.361845	-0.890407	0.750264	0.365367
P15291-2	Isoform Short of Beta-1,4-galactosyltransferase 1	B4GALT1	5.19	2	1	1	12		0.324064	0.286394	0.328606	0.0101678	1.05589	0.629545	-2.41756	2.35665	0.315579	-1.90204	0.489653	2.86517	0.517188	0.365895
P0DJI8	Serum amyloid A-1 protein	SAA1	18.85	2	2	2	8		-0.521984	-0.570765	-0.154264	-1.00545	-0.652221	-0.24504	-0.199903	0.622838	-0.691658	-0.946932	-0.428705	0.567087	-0.428765	0.366315
Q86UE4	Protein LYRIC	MTDH	1.89	1	1	1	6		-0.187941	1.53617	0.696736	0.252438	0.331682	-0.826488	0.0628666	-0.078364	0.875657	0.803838	0.300838	1.35338	0.347907	0.370183
Q96IY4	Carboxypeptidase B2	CPB2	6.62	2	3	3	37		-0.253073	-1.73722	-0.381369	0.425654	-0.431413	0.44376	-0.601109	1.01295	0.234767	-1.42854	0.814639	0.481466	-0.682503	0.370512
Q9ULV4	Coronin-1C	CORO1C	8.65	1	3	3	8		0.763443	0.971967	0.598559	0.183339	0.893369	-0.232017	-0.00208443	0.150402	0.351892	-0.081404	0.724536	0.248477	0.103458	0.37135
Q6EMK4	Vasorin	VASN	17.24	1	6	6	48		0.546081	-0.688951	0.0822992	0.0664747	0.211231	1.40877	-0.412737	1.77437	0.474164	-1.03102	0.59382	2.01085	0.0335232	0.374336
P15586	N-acetylglucosamine-6-sulfatase	GNS	3.8	1	2	2	10		0.342851	1.55178	0.754996	0.562553	0.610176	0.52779	-1.13049	-0.194535	0.24839	-0.486375	0.181996	0.419309	0.58173	0.374422
P61026	Ras-related protein Rab-10	RAB10	11.5	1	2	2	14		0.299095	1.82197	-0.359909	-0.112164	-0.396678	0.283986	1.95377	0.750626	-0.844776	-0.316675	0.617702	1.02044	-1.16462	0.377711
P35579	Myosin-9	MYH9	22.55	10	34	39	262		0.610482	-1.02741	0.302585	-0.823309	1.12439	0.713833	-0.893246	-1.10844	0.39496	-0.721893	-1.261	-0.889389	0.880125	0.378191
P07339	Cathepsin D	CTSD	10.92	1	3	3	16		-0.311012	0.0244039	1.00646	1.23703	0.528512	-0.162932	-3.24952	-0.775901	0.103324	-1.26025	-1.34145	-1.08218	-0.0359896	0.380975
Q8NCC3	Group XV phospholipase A2	PLA2G15	2.67	1	1	1	4		0.469391	1.44934	1.20468	0.717745	0.761201	0.630936	-0.389712	1.4538	0.491408	-0.666727	0.259666	0.835855	-0.263419	0.381944
P80303	Nucleobindin-2	NUCB2	2.14	2	1	1	8		-0.884693	-1.11206	-0.479853	-0.334549	0.264035	-0.215903	-1.46341	-1.36289	0.334152	0.60877	-1.74551	0.534962	0.570145	0.383837
P35542	Serum amyloid A-4 protein	SAA4	8.46	1	1	1	27		-0.164652	-2.22105	-2.1586	-1.93135	-2.15263	0.231453	-0.545505	0.554293	-1.81495	-2.69226	1.37367	0.800579	-1.69684	0.384866
P43251	Biotinidase	BTD	6.45	1	3	3	32		1.39086	-2.04569	-0.0542629	0.284233	0.42057	2.01111	-2.15859	2.63943	0.571346	-1.71756	1.58793	1.8711	-0.284488	0.385275
P09172	Dopamine beta-hydroxylase	DBH	6.32	1	2	2	6		0.202544	-0.0489145	0.0495659	0.734432	1.23047	-1.48387	-0.394002	0.623768	-0.236771	-2.55049	-0.413104	0.013674	-0.116324	0.385946
P30101	Protein disulfide-isomerase A3	PDIA3	32.87	1	12	12	130		-0.301473	-0.211312	-0.209229	-0.021382	-0.598011	-0.98208	-1.24198	-1.04984	-0.116154	1.24944	-0.882643	-0.855649	0.815413	0.386449
Q14204	Cytoplasmic dynein 1 heavy chain 1	DYNC1H1	0.41	1	1	1	6		0.0865663	2.47482	-0.771999	0.460241	-0.442261	0.664357	1.06111	0.476331	-0.459695	-0.0839662	1.17743	-0.134403	-0.705465	0.387034
P05155	Plasma protease C1 inhibitor	SERPING1	13	1	4	4	87		1.33122	-0.478001	0.663566	-0.0340298	1.673	1.78024	-1.30932	2.62502	1.5217	-0.980746	1.65453	2.52509	-0.263813	0.387385
P78417	Glutathione S-transferase omega-1	GSTO1	31.54	1	6	6	27		-0.842692	-1.1938	-4.30545	0.511584	-0.542511	-0.854827	-0.217199	-0.550037	-0.740928	0.713621	-0.607585	-1.53344	0.0531962	0.389537
Q9Y5Y7	Lymphatic vessel endothelial hyaluronic acid receptor 1	LYVE1	5.9	1	2	2	10		0.53836	-2.3986	0.194885	-0.208239	0.472639	1.49006	-2.40437	1.0369	0.881334	-1.09711	0.466626	0.266214	0.119063	0.389794
P07738	Bisphosphoglycerate mutase	BPGM	32.43	1	7	7	50		-0.52831	0.544587	-0.179589	0.0859653	-2.43414	-1.10063	2.54527	0.142901	-1.50729	-0.00608478	-1.67441	-1.28191	-0.327993	0.39077
P02549	Spectrin alpha chain, erythrocytic 1	SPTA1	33.82	2	64	65	483		-1.53451	0.246666	-1.52978	-1.10954	-1.31162	-1.51097	1.60104	-2.10964	-1.04637	0.354908	-3.5501	-2.04529	0.0142192	0.391118
P26641	Elongation factor 1-gamma	EEF1G	8.24	1	3	3	15		-0.10235	0.824313	0.335218	-0.305702	0.425287	-0.828675	-0.450104	-0.516697	0.171371	0.979872	0.0489066	0.287046	0.553731	0.391663
P25705	ATP synthase subunit alpha, mitochondrial	ATP5A1	10.31	1	4	5	19		0.496797	2.12283	0.190374	0.31287	0.539988	0.682055	0.83428	1.41757	0.634643	0.04683	0.018887	1.04139	-0.912126	0.392856
P15153	Ras-related C3 botulinum toxin substrate 2	RAC2	4.17	4	1	1	4		0.0758463	1.5698	-1.15205	-0.86722	-0.619298	-0.426011	1.98686	3.30317	-0.795186	0.728582	0.801835	1.61668	-0.998403	0.393137
Q96G03	Phosphoglucomutase-2	PGM2	8.66	1	4	4	28		-0.277584	-1.32758	0.198214	-0.158833	-0.980545	-0.169685	-1.12557	0.0359146	-0.787356	-0.164197	0.0261506	-0.730126	-0.202284	0.394731
P10599	Thioredoxin	TXN	22.86	1	3	3	57		-0.649702	-1.55878	0.163031	0.478917	0.0753557	-1.1221	-1.07019	-0.505053	0.442312	0.00688014	-0.965999	-0.59079	0.517514	0.395977
Q99829	Copine-1	CPNE1	5.4	1	2	2	9		0.0262185	0.794896	-0.153561	0.0455855	-0.817601	-0.230898	1.27183	0.163114	-0.0308168	1.04727	1.01535	0.605333	-0.163184	0.396183
P05387	60S acidic ribosomal protein P2	RPLP2	53.04	1	3	3	15		-0.350204	0.238218	0.395439	0.0921801	0.503814	-0.621868	-0.112787	-1.70329	0.23581	0.684837	-0.589804	-1.21757	0.561081	0.396519
P29350	Tyrosine-protein phosphatase non-receptor type 6	PTPN6	17.98	3	7	7	31		0.116261	1.12466	-0.0640287	0.105457	-0.191374	-0.435858	-0.911395	-1.03373	-0.48521	-0.0859663	0.528809	-1.18914	0.139541	0.396779
P63241	Eukaryotic translation initiation factor 5A-1	EIF5A	23.38	3	4	4	46		-0.690544	1.03277	-0.228797	0.404938	-1.82584	-1.33018	1.41411	-0.634991	-0.385683	0.0630992	-0.674989	-1.81249	-0.491737	0.397066
P68363	Tubulin alpha-1B chain	TUBA1B	23.5	11	7	7	49		0.0524558	2.24897	-0.343585	0.422098	-0.450869	0.749862	0.825989	-0.0913237	-0.691456	0.250897	1.8237	-0.2857	-0.728897	0.398766
P33908	Mannosyl-oligosaccharide 1,2-alpha-mannosidase IA	MAN1A1	5.21	1	2	2	8		0.52481	-1.36245	-0.932792	0.238864	-0.338121	1.46565	0.134719	2.42162	-0.709729	-0.767728	1.69874	1.41262	-0.760677	0.398983
P55209	Nucleosome assembly protein 1-like 1	NAP1L1	6.91	1	1	2	14		-0.506093	0.377893	-0.00882704	0.37085	na	-0.952324	1.25547	-0.686922	-0.8648	0.585148	-0.19281	na	-0.224134	0.401098
P07355	Annexin A2	ANXA2	38.64	3	10	10	74		-0.0338104	1.32094	1.2671	0.380435	0.0850242	0.292147	0.33769	-0.187886	0.395867	0.247315	0.665187	0.607137	0.0569127	0.401172
P51149	Ras-related protein Rab-7a	RAB7A	6.76	1	1	1	10		0.13363	1.5896	0.245328	0.278908	-0.474802	-0.147071	1.12711	0.225713	-0.703316	0.735968	0.0143785	0.611869	-0.435359	0.401752
Q5BJE1-3	Isoform 3 of Uncharacterized protein C18orf34	C18orf34	1.1	3	1	1	2		-0.685737	2.31183	-0.954692	5.56295	-0.012789	0.843849	na	0.90084	0.825652	-1.28498	1.066	0.109211	-0.121248	0.403651
P04278	Sex hormone-binding globulin	SHBG	11.94	2	3	3	18		0.937561	-0.167911	-0.253994	-0.202153	2.45444	0.683839	-0.634239	0.148266	1.11322	-2.11942	0.273483	0.073788	-0.17044	0.403891
P35611-2	Isoform 2 of Alpha-adducin	ADD1	9.83	3	6	6	31		-0.674936	-0.0106958	-0.259417	-0.39821	-1.92514	-0.786002	1.345	-0.939974	-1.20876	0.691953	-2.05871	-1.09417	-0.457497	0.405842
O75636	Ficolin-3	FCN3	18.39	5	4	4	42		0.676675	-0.768137	-0.413021	-0.555441	-0.297035	1.22099	-0.672463	1.19124	-0.113687	-1.92453	1.19694	1.96505	0.115768	0.406381
P42166	Lamina-associated polypeptide 2, isoform alpha	TMPO	11.96	3	3	3	9		0.476265	0.495697	-0.0135621	-0.15994	0.269702	-0.235012	1.17474	0.59098	0.495772	-0.338873	0.876028	1.06024	0.431747	0.408418
P28289	Tropomodulin-1	TMOD1	6.13	1	2	2	8		-1.66242	0.520565	-1.25136	0.0334165	-2.49571	-0.73034	1.89454	-1.68348	-1.12718	0.863	-2.47331	-2.60183	-0.204678	0.408542
P00747	Plasminogen	PLG	26.67	3	16	16	219		-0.0609057	-1.88305	-0.983914	-0.0141024	-0.413492	1.01196	-0.835399	2.05309	-0.380718	-1.93087	0.937634	0.80631	-0.838388	0.408781
P04406	Glyceraldehyde-3-phosphate dehydrogenase	GAPDH	30.15	1	4	4	36		0.201654	1.70884	-0.70187	0.192243	-1.2784	0.631063	1.53809	-0.118025	-1.17969	0	0.657526	0.615869	-0.70495	0.410018
P42574	Caspase-3	CASP3	3.97	1	1	1	6		0.198319	1.25558	0.186337	0.510854	-0.196687	-0.415022	1.60611	-0.129944	-0.57002	0.814351	0.131192	0.450914	0.187992	0.410117
Q8WXX5	DnaJ homolog subfamily C member 9	DNAJC9	7.69	1	2	2	3		-0.781765	0.171761	-0.610129	0.058033	-1.42952	-0.692458	1.39575	-1.85878	-0.314772	0.995483	-1.451	-2.38759	0.232119	0.411324
P37837	Transaldolase	TALDO1	17.21	1	6	6	116		-0.14901	-0.0935474	0.0281288	0.411904	-0.0568481	-0.396684	-0.0768556	-1.05918	0.397973	0.374314	-0.969688	-1.00236	0.411747	0.412444
P55072	Transitional endoplasmic reticulum ATPase	VCP	28.29	1	17	17	118		-1.407	0.647289	-0.83747	-0.0170995	-1.82844	-1.21449	0.944902	-1.27921	-2.07791	0.902694	-1.94251	-1.36862	-0.494207	0.413941
Q9H0U4	Ras-related protein Rab-1B	RAB1B	20.9	7	3	3	20		-0.127867	0.0587842	-0.297154	-0.12793	-0.579083	-0.302281	0.435347	-0.196069	-0.944287	0.49639	0.296685	-1.11269	-0.803161	0.413983
P01034	Cystatin-C	CST3	30.14	1	4	4	46		0.0232522	-1.24222	0.937914	-0.361242	0.918068	1.11875	-2.25004	1.7645	0.669578	-1.81277	0.241116	1.43895	0.540101	0.414332
Q05682	Caldesmon	CALD1	7.82	6	6	6	18		-0.718442	-0.714667	1.0929	-1.05557	1.45598	0.180624	-0.324227	-2.4553	0.657974	1.63477	-2.08722	-2.20246	0.433048	0.414875
Q9Y6W5-2	Isoform 2 of Wiskott-Aldrich syndrome protein family member 2	WASF2	2.85	2	1	1	5		1.98402	-1.22342	1.23752	-0.516363	2.02084	1.01393	-2.85924	-2.54164	1.46626	-1.2938	-1.5826	-0.141498	0.736514	0.416436
Q8N392-2	Isoform 2 of Rho GTPase-activating protein 18	ARHGAP18	4.05	2	2	2	8		-0.494163	1.94419	0.0937728	0.247769	0.323768	-0.234282	0.0527522	-1.1677	0.707799	0.458626	-0.109534	-0.781345	0.382878	0.417222
P10644	cAMP-dependent protein kinase type I-alpha regulatory subunit	PRKAR1A	15.22	1	5	5	12		-0.837228	1.00045	-0.295545	-0.0926624	-1.17752	-0.792242	1.16333	-1.61941	-0.511567	0.130568	-0.763229	-0.250127	-0.105285	0.417524
P54136-2	Isoform Monomeric of Arginine--tRNA ligase, cytoplasmic	RARS	6.97	2	2	2	3		0.20043	0.890281	-0.309632	-0.342644	-0.274532	-0.00360069	1.32382	0.26349	-0.527225	-0.282892	0.951904	-0.323127	-0.560776	0.418017
Q6XQN6-3	Isoform 3 of Nicotinate phosphoribosyltransferase	NAPRT1	12.38	3	5	5	14		-0.0787278	0.224449	-0.450353	0.0353872	-2.11211	-0.689205	1.52614	-0.415771	-2.06957	0.942119	-0.673847	-1.62242	-0.49291	0.419958
P30711	Glutathione S-transferase theta-1	GSTT1	7.92	1	1	1	8		-3.01467	-0.250396	-0.71902	-1.4499	-2.64605	-0.0451027	0.991895	-3.53005	-2.23863	1.38341	-3.59441	-2.7465	-0.188775	0.420695
P00441	Superoxide dismutase [Cu-Zn]	SOD1	41.56	1	5	5	115		-1.03907	-0.329137	-0.370572	0.109322	-1.1058	-0.992937	1.1482	-1.64747	0.127376	-0.0612878	-1.71359	-2.03552	0.467905	0.422697
P05156	Complement factor I	CFI	15.09	1	8	8	152		0.0544452	-1.82207	0.0941758	-0.0354742	0.354089	0.68947	-1.82086	1.50398	0.42952	-1.94935	0.62191	0.194478	0.0676407	0.424641
Q5QJ74	Tubulin-specific chaperone cofactor E-like protein	TBCEL	12.74	1	3	3	6		1.31115	0.391918	0.173798	0.256644	1.11023	-0.644477	1.61166	2.11949	0.56341	0.628089	1.50943	1.63095	-0.478314	0.426974
P02647	Apolipoprotein A-I	APOA1	61.8	1	18	19	2816		-0.0993712	-1.75699	-1.0438	-0.744515	-0.00990627	0.326002	-1.07937	0.492748	-0.0316629	-2.2224	1.21767	0.0291009	-0.630261	0.427415
Q9Y3B8-2	Isoform 2 of Oligoribonuclease, mitochondrial	REXO2	14.07	2	2	2	22		-0.683011	0.376669	-0.0882085	0.330842	-0.744548	-0.853589	0.763009	-1.09572	-0.535373	0.665657	-1.16584	-1.11843	0.459726	0.427438
O43852	Calumenin	CALU	18.73	4	4	4	17		-0.292415	-0.918573	-0.187893	0.494519	-1.00497	0.0485242	-2.09085	-0.84762	0.00813341	1.26632	-0.429029	-1.36771	0.430855	0.429091
Q14624-2	Isoform 2 of Inter-alpha-trypsin inhibitor heavy chain H4	ITIH4	31.29	2	17	17	444		0.322573	-0.72781	-0.41313	0.104985	0.151412	0.639136	-0.479621	1.20018	0.0805581	-1.48886	1.27896	1.38997	-0.449972	0.431431
P18827	Syndecan-1	SDC1	5.48	1	1	1	8		0.0516761	-2.77513	-0.713665	1.39138	-0.894721	0.484223	-0.331291	0.576613	-1.04604	0.979427	0.455721	-0.901044	0.607785	0.431579
P39687	Acidic leucine-rich nuclear phosphoprotein 32 family member A	ANP32A	19.28	5	5	5	28		0.129627	0.637319	0.0671689	0.228755	-0.658787	-0.932934	-0.00211603	-1.05209	0.340096	0.994279	-0.026136	0.444597	0.521494	0.432092
P23470-2	Isoform 2 of Receptor-type tyrosine-protein phosphatase gamma	PTPRG	1.62	2	2	2	8		0.573798	-2.18322	0.22164	-0.359274	0.455542	1.81143	-1.19526	1.64405	0.626614	-1.22865	0.0892064	1.03134	0.410576	0.433906
O00233-2	Isoform p27-S of 26S proteasome non-ATPase regulatory subunit 9	PSMD9	9.09	2	2	2	20		-0.913452	0.398807	-0.545219	0.360232	-1.90698	-1.13209	1.61065	-0.81639	-0.619357	0.384706	-1.78084	-1.67282	-0.13633	0.43404
P07357	Complement component C8 alpha chain	C8A	32.71	1	10	10	148		0.414853	-1.71232	-0.0791509	-0.0480052	0.0847724	0.674744	-1.83221	1.27867	0.636962	-2.20586	0.686505	0.320103	0.120666	0.436433
P07360	Complement component C8 gamma chain	C8G	34.65	1	4	4	60		0.903992	0.257639	0.12546	0.0177041	0.671402	0.693195	-0.633488	2.13248	0.795878	-1.57821	0.661501	2.36368	0.172414	0.436996
Q02818	Nucleobindin-1	NUCB1	32.54	1	12	12	70		0.0124948	-0.537179	0.555503	-0.513975	1.12104	0.937669	-1.67388	0.761006	0.805441	-0.715568	-0.702273	1.59437	0.745221	0.438215
P82979	SAP domain-containing ribonucleoprotein	SARNP	3.81	1	1	1	4		-0.109661	-0.110835	0.0667567	-0.0323723	0.62293	-0.611451	-0.806575	-0.122895	0.59821	0.788357	-0.671233	-0.499087	0.512078	0.43876
P02655	Apolipoprotein C-II	APOC2	10.89	1	1	1	8		-1.22514	-2.38426	-2.5059	-1.04865	-2.09246	-1.02795	-0.271776	-1.19	-2.48852	-0.95319	1.8177	-1.20445	-1.8864	0.439689
P41250	Glycine--tRNA ligase	GARS	6.77	1	2	2	11		-0.0859251	1.85164	0.14878	0.301936	0.109595	0.374207	0.671483	0.443169	0.339118	-0.190816	0.520299	0.902274	-0.812252	0.439807
P50135	Histamine N-methyltransferase	HNMT	3.42	1	1	1	6		0.0549463	-0.0144849	0.357824	0.637689	0.449478	0.394642	-1.84033	-1.21882	0.144612	-0.681627	0.777475	-0.847046	-0.253068	0.441788
P69905	Hemoglobin subunit alpha	HBA1	44.37	1	3	4	2989		-0.73263	0.808867	-0.265537	-0.0276399	-2.69147	-1.0786	2.28451	-0.169139	-0.950727	-0.0942656	-2.54121	-1.03983	-0.149805	0.442542
P19823	Inter-alpha-trypsin inhibitor heavy chain H2	ITIH2	14.48	1	9	9	304		0.773051	-1.09063	-0.783918	-0.135089	-0.443531	0.959173	-0.732629	1.13871	-0.181358	-1.80023	1.61926	0.596868	0.0261332	0.444736
P02656	Apolipoprotein C-III	APOC3	16.16	1	1	1	99		-1.29237	-1.41121	-2.12968	-0.85984	-1.09297	-0.868442	0.130283	-0.310357	-1.63829	-1.73846	2.36536	-0.33515	-1.67925	0.445631
Q15843	NEDD8	NEDD8	17.28	1	2	2	18		-0.60495	0.683258	-0.299814	0.412538	-0.586092	-1.88267	1.52384	-1.35548	0.460337	-0.967455	-0.211266	-1.40173	0.250653	0.446795
Q9Y3I1-2	Isoform 2 of F-box only protein 7	FBXO7	4.29	2	1	1	14		-1.18278	-0.903677	-0.707259	-1.10316	-1.25455	-1.85866	0.490834	-0.338524	-2.60945	-0.455486	-1.74951	na	-1.40022	0.446886
Q9NPH3-2	Isoform 2 of Interleukin-1 receptor accessory protein	IL1RAP	7.58	4	3	3	16		0.128984	-1.44545	-0.224568	0.63696	0.736198	1.53621	-2.53614	1.1605	0.669834	-1.28753	1.16033	1.20085	-0.607417	0.449198
P21399	Cytoplasmic aconitate hydratase	ACO1	2.81	1	2	2	10		0.934314	-0.114901	-0.389528	-0.320064	-0.164538	0.436598	-0.182816	0.91776	-1.19661	0.159403	1.5969	0.476602	0.112321	0.44927
P25325	3-mercaptopyruvate sulfurtransferase	MPST	16.84	1	3	3	27		-1.33987	0.547487	-0.664353	-0.0812418	-2.93782	-0.384546	1.74887	-1.39468	-1.53784	0.830548	-1.59539	-2.61034	0.0465554	0.450414
P40925	Malate dehydrogenase, cytoplasmic	MDH1	20.66	2	9	9	73		-0.232629	-1.23789	0.0360977	-0.17533	-0.787142	-1.0751	-1.09561	-0.550736	-0.816858	0.666773	-0.894043	-1.2393	0.683739	0.452205
Q9UK55	Protein Z-dependent protease inhibitor	SERPINA10	11.94	1	4	4	31		0.628909	-0.223867	-0.0338248	0.419135	1.34648	0.431909	-0.546443	2.12613	0.810932	-1.50598	1.54908	2.18179	-0.53111	0.452307
P19105	Myosin regulatory light chain 12A	MYL12A	21.64	4	3	3	9		0.444423	-0.832126	0.0795098	-1.02127	0.33752	0.237793	-0.40748	-0.864893	0.12392	1.02954	-0.0909667	0.621944	-0.194148	0.452362
P55285-2	Isoform 2 of Cadherin-6	CDH6	3.77	2	2	2	6		0.201716	-0.344858	0.521571	0.0991805	0.42265	0.886157	-0.982672	1.7605	0.307906	-0.825602	0.996388	0.774399	-0.316189	0.454814
Q13185	Chromobox protein homolog 3	CBX3	13.66	1	2	2	6		-0.205396	-0.364734	0.152767	0.820141	0.73365	-0.650154	-0.767231	-2.12579	1.06456	-0.026982	-0.873964	-1.06702	0.45281	0.457064
P02741-2	Isoform 2 of C-reactive protein	CRP	10.99	2	1	1	16		-0.681517	-2.33481	-0.160278	-0.567598	-1.10689	-0.435325	-2.22896	1.45841	-2.31105	-3.79028	2.45755	-0.408601	0.554778	0.457255
Q00169	Phosphatidylinositol transfer protein alpha isoform	PITPNA	20	1	3	3	12		-0.112328	0.660561	0.093949	0.139403	-0.23593	-0.267717	1.80854	0.845237	-0.630862	-0.757653	0.148121	0.520082	-0.109115	0.458043
Q4ZHG4	Fibronectin type III domain-containing protein 1	FNDC1	6.71	2	8	8	40		-0.596202	-1.32038	-0.214093	0.352045	1.01399	1.02956	-1.23989	2.37783	0.688399	-1.51019	-0.719878	2.11712	-0.477757	0.458941
P68871	Hemoglobin subunit beta	HBB	70.07	1	10	11	3801		-0.679761	0.788126	-0.170108	0.0979609	-2.63051	-1.1844	2.03643	-0.0705601	-0.873408	-0.137365	-2.3643	-0.847031	-0.349657	0.461092
P29218	Inositol monophosphatase 1	IMPA1	8.66	2	2	2	6		-0.21696	-0.726172	-0.24615	-0.0873415	-0.939383	-0.413588	0.0747778	-0.553713	-0.990624	1.16165	0.177306	-0.72812	0.271122	0.462191
Q13561	Dynactin subunit 2	DCTN2	6.73	3	3	3	15		-0.798259	1.1514	-0.43604	0.257519	-1.11917	-1.19626	1.59043	-1.40586	-0.62147	0.575424	-0.284766	-1.3066	0.09586	0.462348
P49747	Cartilage oligomeric matrix protein	COMP	11.62	1	6	7	47		-0.108817	-0.492592	1.56663	-0.405527	1.03313	1.79493	-1.9369	0.210443	0.344142	-1.77005	-0.534014	0.589676	-0.492866	0.463127
P09467	Fructose-1,6-bisphosphatase 1	FBP1	14.79	1	4	4	30		0.839655	-0.702494	0.857613	-0.0681562	0.302414	0.540791	-1.08452	-0.485942	-0.5201	-1.65432	1.51471	-0.674918	0.122225	0.463956
Q04323	UBX domain-containing protein 1	UBXN1	9.76	2	1	1	8		-1.45514	-0.725606	-0.176318	-0.422171	-0.324205	-0.44197	0.759003	-2.04208	-0.206471	0.566845	-1.11593	-2.08405	0.192085	0.46476
P00734	Prothrombin	F2	25.88	1	11	11	257		0.253424	-0.764502	-0.344531	0.172849	-0.121934	0.499431	-0.509654	2.03661	-0.369119	-1.81027	0.927004	1.88142	-0.635933	0.466347
Q8TD55-2	Isoform 2 of Pleckstrin homology domain-containing family O member 2	PLEKHO2	5.23	2	1	1	4		0.320758	0.302626	0.456909	-0.155074	-0.203254	-0.291172	0.708732	0.730734	-0.750191	-0.221784	0.319205	na	-0.303689	0.466454
P18428	Lipopolysaccharide-binding protein	LBP	6.24	1	2	2	28		0.149542	0.148287	-0.398557	-0.0367183	-0.241605	0.268022	0.0467058	2.36314	-0.594907	-1.22119	1.11448	1.68599	-0.829775	0.46646
Q9UH65	Switch-associated protein 70	SWAP70	1.71	1	1	1	4		-0.348329	1.755	0.398323	-0.108121	0.324759	-0.350223	0.256641	-0.139498	-0.247541	-0.216868	0.127526	0.576884	0.108567	0.466539
O75369-5	Isoform 5 of Filamin-B	FLNB	4.43	9	5	6	11		-0.77643	0.605009	-0.444657	-0.55274	-0.438339	1.05643	0.018049	-0.525876	-1.06242	0.360608	-0.670302	-0.483104	0.337754	0.466899
P04070	Vitamin K-dependent protein C	PROC	9.11	1	2	2	6		0.398791	-2.05803	-0.57702	0.550344	1.00704	1.28547	-2.23067	0.998407	0.807953	-1.39079	0.961083	1.36806	-0.854304	0.467843
P09525	Annexin A4	ANXA4	9.4	1	2	3	15		0.254534	-0.25118	0.290323	-0.0257573	-0.333116	-0.803554	-0.0431067	-0.172871	-0.454552	0.994255	0.201557	-0.662159	0.589615	0.468955
P06132	Uroporphyrinogen decarboxylase	UROD	5.99	1	1	1	13		0.280096	0.937212	0.360302	0.697585	-1.06175	-0.494731	0.223269	0.857423	-1.02946	0.248467	-0.338318	-0.0790134	-0.534132	0.470549
P40121	Macrophage-capping protein	CAPG	8.05	1	2	2	37		-1.35547	0.202301	1.40503	-1.10635	0.914668	-0.82182	-0.408359	-1.78255	0.638982	-0.951642	-0.0499345	-1.21884	-0.0824222	0.47079
P21333-2	Isoform 2 of Filamin-A	FLNA	20.88	2	31	34	209		-0.0156321	0.405252	0.210091	-0.707358	0.358752	0.18466	0.0715922	-0.74476	0.19604	0.394038	-0.853375	-0.473757	0.652819	0.472777
P11597-2	Isoform 2 of Cholesteryl ester transfer protein	CETP	5.77	2	2	2	12		0.227857	-0.340436	-0.0549614	-0.358805	0.231651	0.80239	-0.22355	1.89808	-0.492869	-1.71123	1.10943	2.30941	-0.177026	0.473173
O00148	ATP-dependent RNA helicase DDX39A	DDX39A	6.79	3	3	3	5		0.0518997	1.29539	-0.307395	0.19417	-0.618389	-0.903987	-0.0380971	-0.817658	-0.530473	1.25458	0.547397	0.79622	0.32143	0.473734
P49189	4-trimethylaminobutyraldehyde dehydrogenase	ALDH9A1	5.67	1	3	3	14		-0.40262	-0.949263	-0.414339	-0.145155	-1.60415	-0.640076	-0.148218	-0.692121	-1.52977	1.33246	-0.359448	-0.786374	0.247497	0.473779
Q9BRP8-2	Isoform 2 of Partner of Y14 and mago	WIBG	8.87	2	1	1	4		-0.659354	-0.26005	0.138127	-0.102272	-0.281159	0.90493	-0.313299	-1.76195	0.487289	0.371214	-0.23461	-1.8838	0.462071	0.474015
Q14697	Neutral alpha-glucosidase AB	GANAB	5.08	2	4	4	9		0.0527301	1.51279	-0.226366	0.128402	-0.741554	-0.118857	0.18614	-0.140688	-0.801392	0.969014	0.0714681	-1.38889	0.124708	0.476563
P05164-2	Isoform H14 of Myeloperoxidase	MPO	14.31	3	6	6	74		2.38863	-1.39581	-0.466596	-1.45841	0.103835	1.52878	-1.0316	0.0135048	-1.33066	-1.61329	-0.628024	0.0335943	0.239094	0.477124
P01023	Alpha-2-macroglobulin	A2M	30.8	1	28	29	2410		0.424014	-1.83169	-0.936353	-0.927486	0.0422653	0.758611	-1.13256	0.637177	-0.319143	-2.55904	1.20387	0.0333289	0.710851	0.477638
P03952	Plasma kallikrein	KLKB1	6.11	1	2	2	7		1.1837	-3.05294	-0.453686	-0.518609	1.53671	0.800057	-1.0599	1.82379	1.28085	-2.58208	1.10819	1.30326	-0.334242	0.478754
P22792	Carboxypeptidase N subunit 2	CPN2	12.84	1	5	5	101		0.426553	-2.8283	0.0473827	-0.527471	0.605794	1.77032	-1.90296	1.13352	0.302925	-2.21424	0.769153	1.33434	0.152403	0.478945
P67936	Tropomyosin alpha-4 chain	TPM4	54.03	4	4	18	231		-0.172448	0.184699	0.370768	-0.0908089	0.911671	0.00948009	-0.299032	-0.771368	0.228922	0.217165	-0.0770626	-0.231991	0.399855	0.480131
P08603	Complement factor H	CFH	27.54	2	21	22	396		0.692401	-1.3536	-0.053425	-0.177088	0.183971	1.48609	-1.1617	1.55048	0.251682	-1.90586	1.22219	1.10255	0.16178	0.483561
Q03405-2	Isoform 2 of Urokinase plasminogen activator surface receptor	PLAUR	4.27	3	1	1	4		0.19666	-2.21099	1.2686	-0.712552	1.89881	0.541745	-3.34079	1.37577	1.56865	-2.57629	-0.515528	1.45975	0.967968	0.483652
P09104	Gamma-enolase	ENO2	31.34	4	5	8	69		-1.08728	-0.682489	-1.43603	-0.809186	-2.79162	-1.28713	0.518637	-1.0638	-2.25838	1.8589	-1.42722	-1.23279	0.681721	0.485224
Q9Y224	UPF0568 protein C14orf166	C14orf166	14.75	1	2	2	6		-1.02433	0.626642	-0.555334	0.146446	-0.664572	0.159132	0.381857	-0.986388	-0.629234	1.00644	-0.591464	-1.26647	-0.0322061	0.488076
P08571	Monocyte differentiation antigen CD14	CD14	10.13	1	5	5	44		0.099526	-0.390864	1.32038	-0.125236	1.28799	1.78739	-1.62232	0.322697	0.560635	-2.48765	-0.533976	1.06302	0.16186	0.488286
P30043	Flavin reductase (NADPH)	BLVRB	34.95	1	5	5	151		-1.27567	-0.22451	-0.610352	-0.0375009	-1.82389	-1.06282	1.82597	-0.972259	-1.02464	0.288261	-1.97984	-0.942893	-0.50983	0.490943
P08294	Extracellular superoxide dismutase [Cu-Zn]	SOD3	15.83	1	3	3	20		0.764068	-0.0772687	0.437389	0.406164	1.70348	0.750261	-0.759943	2.51973	-0.985411	-0.322479	-0.866726	0.382102	-0.439504	0.492481
P30086	Phosphatidylethanolamine-binding protein 1	PEBP1	44.92	1	4	4	61		-0.724186	-0.304665	-0.31442	-0.346258	-1.91638	-1.54637	0.974169	-0.618909	-0.776744	0.693002	-0.221729	-1.20881	0.610448	0.492993
Q15084	Protein disulfide-isomerase A6	PDIA6	14.77	2	5	5	32		-0.178664	-0.587575	0.0792053	0.00477017	-0.0603046	-0.738025	-1.33231	-0.92088	-0.477296	1.46666	-1.45975	0.0418443	0.922257	0.49381
P41218	Myeloid cell nuclear differentiation antigen	MNDA	4.18	1	1	1	12		1.26423	1.7662	-0.141098	-0.464144	-0.446205	0.37806	0.250115	0.866458	0.208565	-0.208388	1.42643	1.85441	0.0665285	0.49442
P02042	Hemoglobin subunit delta	HBD	39.46	1	3	4	779		-0.629548	0.912864	-0.29196	0.25124	-2.35699	-0.932404	2.20698	-0.229187	-0.652995	0.0583383	-2.17685	-0.597154	0.0366007	0.495499
P37840-2	Isoform 2-4 of Alpha-synuclein	SNCA	8.04	4	1	1	33		-1.06174	-0.498906	-0.663348	-0.0324578	-2.22825	0.389512	0.81948	-1.33205	-0.763451	0.13413	-0.983508	-1.23667	-0.537809	0.502966
P04196	Histidine-rich glycoprotein	HRG	12.95	1	7	7	232		-0.899278	-0.636123	-0.0262538	-0.472807	0.0191011	0.960086	-0.909284	1.25731	0.662975	-2.34823	0.373792	0.776659	-0.111058	0.503307
P15311	Ezrin	EZR	19.62	3	10	11	97		0.00151825	0.108465	0.39082	-0.0391445	0.486891	-0.231037	-0.449923	-0.413721	0.372153	0.459675	0.400023	-0.367063	0.690381	0.504365
P35527	Keratin, type I cytoskeletal 9	KRT9	41.41	1	17	17	139		-0.275495	-2.09842	0.217886	0.231871	1.13054	0.869286	-2.26651	-0.002816	0.341237	-0.471339	0.408002	0.216384	-0.00622159	0.504483
Q9Y490	Talin-1	TLN1	16.57	3	25	25	154		-0.243796	1.04408	-0.307816	-0.551287	-0.652758	-0.377469	1.25799	-0.438033	-0.844161	0.812261	-0.596438	-0.491029	0.0745895	0.504588
P48506	Glutamate--cysteine ligase catalytic subunit	GCLC	11.62	1	6	6	22		-0.992333	-0.697633	-0.339508	-0.0241695	-1.26168	-0.855969	0.434331	-0.702327	-1.27804	0.211208	-1.40561	-1.91883	0.197204	0.505624
Q03252	Lamin-B2	LMNB2	18.5	1	12	14	49		-0.448046	0.293813	0.140262	-1.06635	0.484287	-0.601342	0.589758	-2.1658	-0.570013	1.49053	-1.89832	-0.522475	0.704058	0.506599
Q9UBP4	Dickkopf-related protein 3	DKK3	9.14	1	3	3	8		-0.215548	-1.08935	-0.0811356	-0.9197	0.0164786	2.71218	-1.37272	-0.573568	0.128023	-1.84374	-0.215594	0.0393537	-0.92181	0.507475
P54725	UV excision repair protein RAD23 homolog A	RAD23A	27.55	1	5	5	96		-0.605888	0.775418	-0.104585	0.423823	-0.343818	-0.694697	1.11809	-0.210651	-0.0378779	0.331673	-1.13815	-0.0835954	0.197249	0.508485
P22897	Macrophage mannose receptor 1	MRC1	8.45	1	8	8	27		1.05494	-1.93621	1.19708	-0.192878	1.5235	2.66782	-1.82334	-1.0146	1.60278	-2.34787	-0.40271	0.366157	0.337094	0.509015
Q8N7B6-3	Isoform 3 of PACRG-like protein	PACRGL	10.57	3	1	1	4		-1.65171	-1.03209	-0.643561	-0.178393	-4.04029	-2.2276	0.900536	-1.75677	-2.28459	0.204413	-4.51333	-3.36891	0.184652	0.510933
P63313	Thymosin beta-10	TMSB10	18.18	2	2	2	109		-0.329101	-0.765748	0.46289	0.214058	0.317136	-0.338577	-1.80101	-1.06813	1.10328	-0.206498	0.149726	-0.688627	0.587144	0.511778
O75347	Tubulin-specific chaperone A	TBCA	43.52	1	6	6	76		-0.860661	0.740066	-0.310646	0.193867	-0.541715	-0.986767	1.6227	-1.15924	0.148528	0.325656	-0.728551	-1.05823	0.429595	0.51228
P22894	Neutrophil collagenase	MMP8	10.71	1	3	3	14		1.01225	-0.960225	0.0580738	-0.836513	0.365624	0.0666464	-0.0765396	0.253621	-0.271859	-0.636732	-0.121316	1.0883	0.902709	0.513521
P01031	Complement C5	C5	24.52	1	27	27	416		0.713342	-1.33433	0.0146851	-0.279517	0.367719	0.750179	-1.57477	1.59835	-0.131536	-2.11712	1.29315	0.72962	0.0367415	0.513859
P29966	Myristoylated alanine-rich C-kinase substrate	MARCKS	43.37	1	8	8	50		-0.377276	-0.923518	1.09559	0.409795	1.44709	0.0555103	-1.76789	-0.838117	1.20679	-1.10028	-0.769173	-1.12902	0.234788	0.514071
Q16555	Dihydropyrimidinase-related protein 2	DPYSL2	9.44	1	3	3	14		0.286833	1.53627	0.199764	0.0628258	0.368572	-0.0111867	0.118737	0.318462	-0.293008	-0.148793	1.0061	0.444671	-0.314155	0.514683
P21980	Protein-glutamine gamma-glutamyltransferase 2	TGM2	10.33	2	6	6	34		-1.54361	0.0974629	-0.913212	-0.356117	-2.44399	-1.40661	1.38192	-0.418602	-1.42603	-0.353907	-1.72669	-1.47108	-1.29571	0.515783
P36955	Pigment epithelium-derived factor	SERPINF1	33.25	1	10	10	242		0.650163	-2.79799	0.552904	0.0523926	0.692483	1.11251	-2.69441	1.58045	0.756132	-2.01967	0.433466	0.660991	-0.169125	0.515817
Q9NZP8	Complement C1r subcomponent-like protein	C1RL	4.72	1	2	2	15		-0.216199	-1.97907	-1.51632	0.117918	-0.372962	0.888887	-0.926531	1.09592	-0.318861	-1.83114	0.634786	-0.229352	-0.54786	0.51582
Q12866	Tyrosine-protein kinase Mer	MERTK	1.7	1	2	2	3		0.438152	1.66486	1.3803	-0.550132	1.41956	2.04133	-1.41883	0.587799	0.223534	-0.348509	-0.079304	1.3017	0.306712	0.5189
P07451	Carbonic anhydrase 3	CA3	10	1	2	2	13		-0.912384	-1.89253	-0.904644	0.255018	-2.59048	-2.30451	-0.636751	-0.927047	-0.924947	-0.626633	-1.63041	-1.38724	-0.404493	0.519524
P27487	Dipeptidyl peptidase 4	DPP4	7.05	1	4	4	26		0.466258	-2.03152	0.768134	-1.07556	1.48872	1.62795	-2.50682	2.15628	0.78111	-2.94486	0.996959	1.41677	0.339915	0.520275
Q5TDH0	Protein DDI1 homolog 2	DDI2	24.81	3	7	7	49		-1.28364	-0.209271	-0.769701	-0.0311156	-2.95346	-1.07546	1.24956	-1.41124	-1.34125	0.771486	-2.49583	-2.30594	-0.362426	0.521407
P02753	Retinol-binding protein 4	RBP4	29.35	1	4	4	203		0.440467	-0.934473	-0.156473	0.167563	0.909508	0.828121	-0.635883	1.39025	0.610291	-1.25449	0.68617	1.14727	-0.197437	0.522093
Q9UNZ2	NSFL1 cofactor p47	NSFL1C	32.97	4	9	9	41		-0.597219	-0.807336	-0.284253	0.0649081	-0.866994	-0.480544	0.558133	-0.417604	-0.160389	0.680867	-1.16058	-0.161272	0.422445	0.522731
P31939	Bifunctional purine biosynthesis protein PURH	ATIC	25.51	1	10	10	46		-0.229323	0.772793	-0.0952958	-0.216595	-1.84278	-0.782728	1.9683	0.459785	-1.29116	-0.507615	0.240004	-0.762002	-0.670831	0.524297
P20810-3	Isoform 3 of Calpastatin	CAST	25.25	7	14	14	70		-1.03045	-0.100272	-0.375376	0.260628	-0.629203	-0.41512	1.18704	-1.12585	0.00860476	0.497081	-1.42061	-0.696244	0.169036	0.524986
Q7Z4W1	L-xylulose reductase	DCXR	15.57	1	2	2	7		0.663826	0.811368	0.211829	0.457324	-0.0636143	-0.19515	0.809409	1.24215	-0.184504	0.423956	0.534038	1.34664	0.0729073	0.52547
P01042-2	Isoform LMW of Kininogen-1	KNG1	29.98	2	13	13	296		0.192812	-2.24757	-0.234323	-0.0119871	0.51716	1.23007	-1.5956	1.13669	0.552929	-1.69806	0.531578	0.208714	-0.144199	0.52583
Q5T6V5	UPF0553 protein C9orf64	C9orf64	2.93	1	1	1	6		-0.240214	0.662799	-1.21429	-0.498081	-1.66603	-0.352805	1.13923	0.229739	-1.46758	1.30994	0.417965	-0.305966	0.02356	0.527924
P04180	Phosphatidylcholine-sterol acyltransferase	LCAT	17.05	1	4	4	30		0.55864	-2.82164	-0.656373	-0.43606	0.338237	1.61956	-0.951981	1.07332	-0.750195	-1.80863	1.39793	0.788148	0.150738	0.529358
P06702	Protein S100-A9	S100A9	24.56	1	2	2	98		0.326963	-1.42059	0.348505	-2.15564	-0.390807	0.721548	-2.98412	-2.15617	0.416321	-3.09499	-2.46544	-0.248518	-0.305513	0.529539
Q9NT62-2	Isoform 2 of Ubiquitin-like-conjugating enzyme ATG3	ATG3	10.61	2	3	3	12		-0.283622	0.40709	-0.103037	-0.119744	-0.514596	-0.5382	0.960989	0.15016	-0.906404	0.128529	0.167133	-0.452349	-0.319657	0.530322
P61019-2	Isoform 2 of Ras-related protein Rab-2A	RAB2A	7.45	2	1	1	4		-0.0711742	0.699669	-0.00324876	0.433646	-0.298572	-0.159603	0.546145	0.174144	-0.16714	0.711125	0.0740584	-0.480771	-0.188761	0.530406
P61088	Ubiquitin-conjugating enzyme E2 N	UBE2N	23.03	2	3	3	31		-0.371914	0.473956	-0.342492	0.309235	-1.24099	-0.951963	1.57329	0.286732	-0.336542	0.593908	-0.0510977	0.0967072	0.544758	0.531203
P55290	Cadherin-13	CDH13	6.17	1	3	3	9		0.323588	-2.20227	0.184025	-0.0575726	0.27094	2.00911	-0.505652	1.35711	0.547163	-0.952983	-0.239103	1.84516	-0.0438012	0.532851
O75015	Low affinity immunoglobulin gamma Fc region receptor III-B	FCGR3B	9.87	2	2	2	22		0.561502	0.416414	0.603707	-0.337638	1.7065	2.0295	-1.59467	0.657088	0.97378	-2.03119	-0.288564	0.74692	0.339688	0.535656
P04075	Fructose-bisphosphate aldolase A	ALDOA	36.81	1	8	10	187		0.206313	1.0271	-0.10932	-0.0564693	-1.03109	-0.250536	1.5202	0.0648757	-0.560523	0.200633	-0.170474	0.0832107	0.114814	0.538052
Q96M32	Adenylate kinase 7	AK7	2.21	1	1	1	3		-0.325917	0.22993	0.545782	0.600859	-2.82186	-1.55888	1.43347	-0.444797	-1.43835	0.0800753	-1.9011	na	0.00695978	0.540047
Q9UHY7	Enolase-phosphatase E1	ENOPH1	4.6	1	1	1	4		-0.305457	-0.644845	-0.208739	0.0942603	-1.16433	-2.34085	-1.00323	-0.981634	-1.56568	0.559652	0.196885	-1.49496	0.385056	0.540587
Q14126	Desmoglein-2	DSG2	3.76	1	3	3	6		0.289407	-2.42525	0.444627	0.232578	0.86017	0.532811	-1.70592	0.484141	0.379922	-0.48101	-0.215377	0.412814	-0.0434621	0.541082
P41222	Prostaglandin-H2 D-isomerase	PTGDS	12.63	1	2	2	16		-0.107577	-2.60213	-0.331663	-0.664099	0.425145	1.3689	-3.36387	2.6916	0.356661	-3.146	-0.80127	-0.0129754	0.118845	0.541397
P50552	Vasodilator-stimulated phosphoprotein	VASP	13.42	1	3	3	43		0.364803	-0.247961	0.5103	-0.632496	0.756861	-0.405903	-0.638464	-1.26937	0.800586	-0.354018	-0.913178	-0.92278	0.832826	0.542193
P61960	Ubiquitin-fold modifier 1	UFM1	41.18	2	2	2	5		-0.413028	-1.05254	0.00962761	0.544978	-1.01009	-0.565306	-1.06869	-0.761457	0.0578198	0.453013	-0.332763	-1.3266	0.199206	0.542485
P78324	Tyrosine-protein phosphatase non-receptor type substrate 1	SIRPA	3.97	5	2	2	10		0.239015	-1.19045	1.90061	-0.677846	2.13224	0.158199	-2.90038	-1.00072	1.47775	-2.20343	-1.31078	-0.652361	0.140586	0.543098
Q06830	Peroxiredoxin-1	PRDX1	15.58	2	4	4	142		-0.109668	1.05409	0.125289	0.29153	-0.228057	-0.662116	1.26202	-0.478624	-0.203197	0.731141	-0.065991	-0.155214	0.41688	0.544007
P11413	Glucose-6-phosphate 1-dehydrogenase	G6PD	13.4	3	6	6	34		-0.0859521	1.50319	-0.346091	0.18468	-1.25914	-0.46366	1.48772	-0.330551	-0.920039	0.261971	-0.0333712	0.252647	-0.0480644	0.545486
O00584	Ribonuclease T2	RNASET2	3.91	1	1	1	6		0.0641117	-1.2411	1.08625	0.824096	0.856951	0.751329	-2.36437	-0.0422965	-0.166664	0.297819	-1.62007	-1.25114	0.430767	0.546437
O60462-4	Isoform B0 of Neuropilin-2	NRP2	7.1	5	5	5	24		-0.160333	-1.50688	0.807014	-0.313182	0.784815	1.39504	-1.4113	2.46385	1.08235	-2.65979	-0.394238	1.73747	0.495011	0.546619
Q16610	Extracellular matrix protein 1	ECM1	18.15	4	7	7	91		0.0650869	-1.96805	0.198721	-1.17936	-0.0175515	2.1112	-1.59498	2.29677	1.02442	-2.22511	-0.528905	0.227937	0.15811	0.547065
O60506-4	Isoform 4 of Heterogeneous nuclear ribonucleoprotein Q	SYNCRIP	12.33	5	5	5	28		-0.314644	-0.812843	-0.124894	-0.366048	0.0657972	-1.28378	-0.503559	-1.10575	0.00927627	0.533985	-0.393925	-1.29487	0.738439	0.549764
P19971	Thymidine phosphorylase	TYMP	23.65	1	9	9	55		0.455343	1.91732	0.058708	0.4893	-0.0988854	0.161606	-1.18812	-0.445059	-1.04633	-0.722296	1.48159	0.503135	-0.12651	0.551184
Q96P70	Importin-9	IPO9	4.42	1	2	2	5		-0.647172	0.00637367	-1.27382	-1.55601	na	-1.39499	0.650596	0.0533693	-1.85722	-1.09931	-0.687993	na	-1.45432	0.551483
P04792	Heat shock protein beta-1	HSPB1	39.02	1	4	4	18		-1.03909	-1.077	0.20902	-0.00270429	-0.577728	-0.426561	0.122715	-1.25531	0.0426362	0.436822	0.186512	-0.555077	-0.0802118	0.551528
P61769	Beta-2-microglobulin	B2M	18.49	1	1	1	11		-0.599585	-0.893757	0.787578	-0.692136	0.525143	0.42831	-1.21027	0.74066	0.846489	-1.88616	-1.06135	1.34776	0.734225	0.551979
P00387-2	Isoform 2 of NADH-cytochrome b5 reductase 3	CYB5R3	4.32	3	1	1	4		0.0483311	-0.32155	0.0203916	0.162095	-2.25333	-1.23389	1.30205	0.000198354	-1.21259	0.13034	-0.968792	-1.01747	-0.75756	0.553319
P22105-3	Isoform 3 of Tenascin-X	TNXB	3.82	4	8	8	31		0.50363	-0.744209	-0.353249	-0.144569	0.614534	1.17115	-0.184148	1.66085	0.230793	-0.909438	0.0454839	1.55483	-0.13482	0.553488
P20073-2	Isoform 2 of Annexin A7	ANXA7	5.79	2	2	2	8		-2.31312	-0.00970057	-0.792659	-0.17342	-3.39205	-1.07017	1.51416	-1.17459	-2.2757	-0.310598	-2.20814	-1.11118	-0.899692	0.553751
P08729	Keratin, type II cytoskeletal 7	KRT7	25.37	4	7	12	100		-1.07123	0.0165953	-2.00165	-1.65045	-3.14276	-1.60916	1.50127	-0.653987	-1.93181	1.53099	-1.70388	-1.35072	0.158865	0.557381
P02654	Apolipoprotein C-I	APOC1	24.1	1	3	3	59		-0.704993	-2.38548	-1.72428	-0.709937	-1.2213	0.170899	-0.562729	-0.600889	-1.41257	-0.641524	0.175709	-0.732985	-1.41539	0.557532
P22061	Protein-L-isoaspartate(D-aspartate) O-methyltransferase	PCMT1	9.25	2	2	2	15		-0.579057	0.79015	-1.04993	0.0391903	-2.28369	-0.54526	1.65207	-0.570185	-2.36731	1.01567	-0.675958	-1.1923	-0.328991	0.557552
P16157-5	Isoform Er3 of Ankyrin-1	ANK1	16.86	17	24	24	172		-1.86121	0.621291	-1.46942	-1.04681	-2.21581	-1.26442	2.30384	-1.49132	-1.48393	0.723729	-3.12863	-1.68682	-0.15769	0.558522
A6NIZ1	Ras-related protein Rap-1b-like protein	RP1BL	15.76	4	3	3	15		-0.700055	0.745154	-0.901048	-0.75101	-1.3958	-0.809628	0.981615	0.41577	-1.88265	1.29753	-0.022288	0.360845	-0.612381	0.559449
P61077	Ubiquitin-conjugating enzyme E2 D3	UBE2D3	4.76	5	1	1	4		0.387051	1.31939	0.283127	0.136925	-0.517675	-0.203543	1.51949	0.420316	0.153365	-0.0550893	0.681201	0.45792	-0.376712	0.561122
P78371-2	Isoform 2 of T-complex protein 1 subunit beta	CCT2	23.77	2	6	6	24		-0.83593	1.33784	-0.945081	-0.175556	-2.2788	-0.419337	1.56468	-0.355076	-2.27465	0.128967	-0.130295	-0.0677021	-1.13673	0.561134
Q08495-2	Isoform Short of Dematin	EPB49	7.05	2	2	2	12		-2.62036	-0.849652	-1.58442	-1.11891	-3.58513	-2.45759	0.993681	-3.33161	-2.10829	0.504516	-3.4583	-3.61292	-0.759567	0.562838
P53621	Coatomer subunit alpha	COPA	0.57	2	1	1	4		0.253744	-0.974239	1.17598	0.216659	0.684538	-1.27014	-1.7765	-1.09729	0.975265	-0.402885	0.856515	-0.535974	0.758297	0.563095
P02788-2	Isoform 2 of Lactotransferrin	LTF	29.13	2	15	15	197		2.35126	-1.6843	-0.55167	-1.83886	0.686759	2.30479	-1.63425	-0.752742	-0.531299	-1.54563	-1.34565	0.569854	0.341204	0.563317
P62753	40S ribosomal protein S6	RPS6	8.03	1	2	2	8		-0.0598913	1.31073	-0.0765768	-0.0974116	-0.193587	-0.733605	0.190598	-1.59007	0.676428	1.42934	0.703351	0.400252	0.312691	0.5636
P16930	Fumarylacetoacetase	FAH	5.73	1	2	2	15		-0.337653	-0.0915519	0.57068	0.512704	0.428045	-1.09936	-1.84438	-0.487582	-0.776614	0.557595	-1.436	-2.18354	0.71657	0.564272
P00736	Complement C1r subcomponent	C1R	14.47	1	6	6	59		0.685628	-0.292725	0.273733	0.124157	0.0509416	0.44532	0.0573325	1.52582	-0.6464	-0.969159	1.7933	1.65111	-0.415141	0.564853
P02746	Complement C1q subcomponent subunit B	C1QB	5.53	1	1	1	24		0.980622	-3.65411	1.0782	0.0393606	0.598233	0.430016	-3.6262	1.27243	0.473838	-3.45867	1.87604	-0.0653215	0.286079	0.566941
P02794	Ferritin heavy chain	FTH1	39.34	1	6	6	51		-0.192478	-1.49943	1.08319	0.201527	2.31236	-0.37465	-3.01362	-1.31606	0.773884	-2.15354	-1.38005	0.0772844	-0.166001	0.567364
P20062-2	Isoform 2 of Transcobalamin-2	TCN2	2	2	1	1	3		-0.647351	-0.134919	1.36054	0.207569	1.16504	1.3937	-2.91486	-1.33022	0.782022	-2.29343	-1.66798	1.5279	0.337991	0.567702
Q13228	Selenium-binding protein 1	SELENBP1	26.27	2	9	9	116		-0.721896	-0.332747	-0.299042	0.101783	-1.62458	-0.914698	0.795744	-0.893516	-0.637473	0.665395	-2.04514	-1.59995	0.196643	0.572211
P38606	V-type proton ATPase catalytic subunit A	ATP6V1A	6	1	3	3	15		0.151624	0.195233	-0.00379981	0.132226	-0.687321	-0.320277	-0.199564	-0.674849	-0.982893	0.303673	0.399654	-0.598454	0.0456091	0.573582
P17980	26S protease regulatory subunit 6A	PSMC3	9.34	1	3	3	10		-0.780107	0.574894	-0.982981	0.0244416	-2.49491	-0.863221	1.64898	-0.51267	-1.77419	0.506722	-0.281039	-1.49939	-1.0798	0.574525
P02545-2	Isoform C of Prelamin-A/C	LMNA	26.05	3	16	18	162		-0.196289	0.310553	1.01757	-0.682491	1.25124	-0.579157	0.0622135	-0.984034	0.638012	1.01885	-1.87828	-0.186969	0.604906	0.574593
Q96FW1	Ubiquitin thioesterase OTUB1	OTUB1	15.5	1	3	3	8		0.217509	-0.251451	0.219551	0.260273	-0.193284	-0.525447	0.0964235	0.24045	-0.379298	-0.289321	0.724432	-0.669167	-0.601677	0.575216
O75874	Isocitrate dehydrogenase [NADP] cytoplasmic	IDH1	14.49	1	6	6	51		0.285074	-0.109136	-0.18324	0.125343	-0.45635	0.408305	-1.32308	-1.29582	-0.173989	-0.102849	0.293708	-0.873578	-0.0542667	0.575554
P50990	T-complex protein 1 subunit theta	CCT8	12.59	1	6	6	27		-0.956732	0.0701994	-1.04215	-0.314137	-2.26739	-1.23363	1.19183	-1.10715	-1.96208	0.674441	-0.634038	-2.41223	-0.567076	0.577387
Q9BS40	Latexin	LXN	9.46	1	2	2	9		-0.34172	-0.318539	0.00873363	0.637151	-1.28099	-0.533092	0.120805	-0.0195094	0.0404879	0.220301	-0.744735	0.287322	-0.271312	0.578403
P16152	Carbonyl reductase [NADPH] 1	CBR1	17.69	2	3	3	12		-0.733916	0.758747	-0.0930039	0.221941	-0.996725	-0.00913459	1.52426	0.0446119	-1.13644	0.820814	0.0475985	-0.464067	-0.20778	0.578442
P36871	Phosphoglucomutase-1	PGM1	13.17	2	4	4	10		-0.260026	1.86459	-0.329356	0.764651	-0.516409	0.34955	0.920997	-0.0497431	-0.933268	0.732548	1.08726	0.0220792	0.0316283	0.578627
P36959	GMP reductase 1	GMPR	10.14	3	4	4	10		-0.691017	0.588852	-0.806289	0.174473	-1.74899	-0.368682	1.84999	-0.293859	-1.25751	0.91745	-1.32661	-0.251465	-0.578274	0.580305
P00568	Adenylate kinase isoenzyme 1	AK1	35.05	1	7	7	66		-1.00669	0.306354	-0.481241	-0.0958141	-2.89759	-0.770047	2.39074	-0.734058	-1.24796	0.522555	-0.653251	-1.81193	-0.692249	0.582427
P04217	Alpha-1B-glycoprotein	A1BG	26.46	2	5	5	95		0.966507	0.845536	0.617657	-0.137773	0.94454	0.372197	-0.51109	2.1876	0.731544	-1.65413	1.12059	3.01514	-0.437917	0.58332
P47756-2	Isoform 2 of F-actin-capping protein subunit beta	CAPZB	11.4	2	4	4	23		-0.0818733	1.23202	-0.105853	0.097749	-0.734495	-0.311875	0.952228	-0.265389	-0.653323	0.643393	0.175638	-0.242538	0.113204	0.583773
P00450	Ceruloplasmin	CP	36.62	1	32	32	1747		0.677325	-0.278253	-0.244281	0.0170343	0.440416	0.484443	-1.26793	1.67136	0.439734	-1.99203	0.903804	0.761794	-0.0963866	0.585202
Q86UN3	Reticulon-4 receptor-like 2	RTN4RL2	11.43	1	4	4	20		-0.269228	-0.284994	0.974474	2.06877	-0.0772494	-0.445916	-1.76562	2.34968	-0.393579	0.113661	-0.586305	0.985019	-0.120823	0.585371
P05546	Heparin cofactor 2	SERPIND1	9.62	1	4	4	141		0.595234	-1.59719	-0.228712	-0.389432	0.918197	0.442616	-0.584846	1.26016	0.109227	-1.80731	1.29694	0.538562	-0.240327	0.585474
Q15848	Adiponectin	ADIPOQ	6.15	1	1	1	10		0.942179	-0.695988	-0.501839	0.1574	0.312514	0.570478	-0.305318	1.11596	0.122548	-1.59773	0.616368	1.58763	0.184625	0.58553
P27695	DNA-(apurinic or apyrimidinic site) lyase	APEX1	18.87	1	4	4	20		0.264692	1.46894	-0.227784	-0.465747	-1.488	-0.794813	0.474624	0.035973	-0.487472	0.485469	-0.0447629	0.56618	0.191672	0.5869
P17174	Aspartate aminotransferase, cytoplasmic	GOT1	23.97	1	7	7	56		0.449418	0.61578	-0.0583314	-0.0457305	-0.381268	-0.373355	0.383163	0.65734	-0.54301	0.24317	-0.776795	-0.176222	0.228307	0.588354
P45974-2	Isoform Short of Ubiquitin carboxyl-terminal hydrolase 5	USP5	19.76	2	12	12	55		-0.514546	0.61876	-0.475274	0.0799156	-1.80469	-0.7669	1.47054	-0.10463	-1.15706	0.370201	-0.33178	-1.00364	-0.570903	0.589674
P00488	Coagulation factor XIII A chain	F13A1	6.01	1	3	3	20		0.507374	0.0432952	-0.331617	-0.812424	0.451564	0.347529	-0.167736	0.329503	-1.73837	0.16869	0.755573	-0.249482	-0.503692	0.59002
P50395	Rab GDP dissociation inhibitor beta	GDI2	34.38	2	10	12	144		-0.447096	0.72844	-0.0934325	0.39821	-0.918666	-0.774809	1.04921	-0.65964	-0.142712	0.771041	-0.786283	-0.971715	0.394822	0.592885
P12277	Creatine kinase B-type	CKB	20.21	1	5	5	20		-1.81466	-0.448338	-0.643669	-0.205674	-2.23488	-2.0007	-0.800223	-1.42662	-2.18757	2.11857	-1.16029	-2.39411	0.499238	0.592984
Q8IUI8	Cytokine receptor-like factor 3	CRLF3	7.01	1	3	3	7		0.145421	0.69014	-0.123498	0.572266	-0.893756	0.0690145	1.3975	0.563002	-0.395405	0.637741	-0.238105	0.234454	-0.338004	0.594234
P13489	Ribonuclease inhibitor	RNH1	17.14	1	6	6	41		-0.0945936	1.15439	-0.00806931	-0.0899485	-1.18667	-0.456794	1.54666	-0.200814	-0.610887	0.345161	0.289645	-0.00478885	-0.423322	0.595469
P29692-3	Isoform 3 of Elongation factor 1-delta	EEF1D	15.18	3	3	3	10		-0.21097	-0.209045	0.94925	0.180811	0.910968	0.129366	-0.463996	-1.73658	0.0240966	1.23809	-0.61026	0.196646	0.529311	0.595844
Q04756	Hepatocyte growth factor activator	HGFAC	9.16	1	5	5	40		0.349812	-1.58901	-1.02579	0.293585	0.370351	1.73707	-0.753915	0.912248	0.831651	-1.68628	0.718227	1.12645	-0.422576	0.596645
Q12907	Vesicular integral-membrane protein VIP36	LMAN2	8.99	1	2	2	10		0.388598	0.357371	-0.26875	-1.07073	0.603176	0.541571	-1.1162	1.89319	-0.345968	-1.72237	0.175798	0.944498	0.372377	0.596762
P54578	Ubiquitin carboxyl-terminal hydrolase 14	USP14	23.68	1	9	9	43		-0.68238	-0.566675	-0.366675	0.331279	-2.0044	-0.245439	0.942577	-0.390745	-0.658971	0.168732	-0.658713	-1.51946	-0.55929	0.597751
Q15642-5	Isoform 5 of Cdc42-interacting protein 4	TRIP10	6.16	5	1	1	4		-0.122852	0.774251	-0.00370688	0.225651	-0.954038	-0.578528	0.76258	-0.13846	-0.10501	-0.078789	0.330133	-0.265303	-0.590277	0.597942
P30740	Leukocyte elastase inhibitor	SERPINB1	13.98	1	5	5	56		0.829482	-0.270306	0.581907	-0.104724	1.03406	-0.137476	0.0401445	-0.348039	0.600133	-0.923865	-0.15329	0.530306	0.890958	0.598135
Q9UQ80	Proliferation-associated protein 2G4	PA2G4	7.11	1	3	4	17		-0.0584223	-0.132939	-0.193543	0.140569	-1.48616	-0.479418	0.451269	0.034163	-0.277167	0.887936	-0.286218	-0.586658	-0.244122	0.598194
P39900	Macrophage metalloelastase	MMP12	1.49	1	1	1	3		0.420351	-1.20594	-0.896172	-1.39959	-0.69399	2.42596	-2.03424	2.03555	-0.799551	-2.13784	0.0873233	0.626025	-0.110711	0.60081
Q9UJ70	N-acetyl-D-glucosamine kinase	NAGK	11.63	1	3	3	12		0.590687	0.444914	0.46171	0.58079	0.413321	0.452891	-0.706632	-0.277069	-0.407553	-0.06192	1.33077	0.47794	-0.137499	0.602061
Q16531	DNA damage-binding protein 1	DDB1	4.39	1	4	4	13		-0.90673	0.370212	-0.591451	0.688925	-1.7057	-0.936305	0.473652	-1.14361	-0.852068	0.938406	-1.08931	-1.82712	0.0616694	0.603562
P34932	Heat shock 70 kDa protein 4	HSPA4	12.98	1	11	11	40		-0.368455	0.0619816	-0.0789848	0.0912192	-0.770203	-0.195898	1.14427	-0.458096	-0.372011	0.604976	-0.335959	-0.463601	5.4508e-05	0.603797
P62937	Peptidyl-prolyl cis-trans isomerase A	PPIA	32.12	3	6	6	68		-0.412102	-0.560912	-0.164389	-0.148429	-2.17672	-0.980591	0.477289	-0.400873	-0.747819	0.79289	-0.392116	-1.33931	0.0882171	0.605636
P25311	Zinc-alpha-2-glycoprotein	AZGP1	34.23	2	10	10	732		0.118232	-0.927128	0.158673	-0.00314115	0.869695	0.864761	-0.721557	0.992769	0.94367	-1.2776	0.0659724	1.13109	-0.116556	0.60685
Q16774	Guanylate kinase	GUK1	20.81	2	3	3	9		-0.525446	-0.660734	-0.231449	0.539735	-1.59405	-0.862212	0.25104	-0.544287	-0.229525	1.02659	-0.141172	-1.49718	0.0951567	0.607102
Q96C19	EF-hand domain-containing protein D2	EFHD2	31.25	2	7	7	47		0.35337	-0.499743	0.856029	0.2156	1.25629	0.0541793	-1.74402	-1.95231	1.12871	-0.780549	0.134597	-0.598677	0.654339	0.607694
P07996	Thrombospondin-1	THBS1	9.83	2	9	10	62		0.610652	-0.721631	-0.396991	-0.381921	-0.376406	2.75434	0.059366	-0.473865	0.359402	0.189863	-0.53316	0.19906	-0.0335944	0.60817
Q9Y240	C-type lectin domain family 11 member A	CLEC11A	7.12	1	2	2	8		0.168794	0.256084	-0.0187887	-0.489008	0.139694	2.82577	-0.777811	0.936729	0.345777	-1.41153	0.386778	0.483829	-0.802079	0.608208
P35858	Insulin-like growth factor-binding protein complex acid labile subunit	IGFALS	12.73	1	5	5	45		0.641472	-0.572164	-0.631731	0.35819	-0.685721	0.378589	-0.624838	2.28378	0.125832	-1.93102	0.743135	1.10042	-1.28885	0.608313
P33151	Cadherin-5	CDH5	8.55	1	6	6	42		0.316972	-0.571838	0.773034	-0.245885	0.447626	1.47542	-1.01403	1.63075	0.610419	-1.48613	0.0139394	1.62012	0.381238	0.60931
O75882-3	Isoform 3 of Attractin	ATRN	6.34	4	8	8	60		0.460847	-1.62039	0.0466689	-0.537034	0.0669187	2.26604	-1.94718	0.673613	0.309875	-1.82047	0.641105	1.2538	0.0689691	0.609715
P54108	Cysteine-rich secretory protein 3	CRISP3	3.67	3	1	1	8		0.952594	-1.34011	0.273691	-0.646287	1.25348	1.30931	-1.52173	1.23642	1.07788	-2.15197	0.460759	1.3488	0.446828	0.61384
Q99784-4	Isoform 4 of Noelin	OLFM1	5.19	4	1	1	3		0.378531	-3.81245	0.243806	-0.0371873	0.380306	1.6845	-1.8592	0.917588	0.33443	-2.2328	0.584566	0.122512	0.347098	0.615986
Q9ULZ3-3	Isoform 3 of Apoptosis-associated speck-like protein containing a CARD	PYCARD	40	3	5	5	32		-0.564883	-2.15816	0.464409	0.106731	0.95488	-1.34015	-3.02543	-1.59165	1.01026	-1.56553	-0.797112	-0.0905741	0.492462	0.61692
Q01459	Di-N-acetylchitobiase	CTBS	2.08	1	1	1	6		0.965224	-0.0259293	-0.453765	0.296665	0.373141	1.62437	-1.48444	1.6555	1.20931	-1.48402	1.0078	0.649368	-0.108938	0.617869
P50502	Hsc70-interacting protein	ST13	17.07	3	6	6	55		-0.916624	-0.252251	-0.3089	0.14612	-2.35189	-0.994509	0.941472	-1.09036	-1.1067	0.835773	-1.31284	-2.27294	-0.0598702	0.618812
P68104	Elongation factor 1-alpha 1	EEF1A1	16.67	3	5	5	26		0.00292351	0.816951	-0.119712	0.308693	-0.767648	0.356547	0.0150976	-0.18544	-0.1169	0.917795	1.14968	-0.175921	-0.122866	0.619033
Q32MZ4-3	Isoform 3 of Leucine-rich repeat flightless-interacting protein 1	LRRFIP1	12.63	3	7	8	39		-0.082593	-1.10124	0.793595	0.0327893	1.64291	0.399103	-2.44106	-1.32986	1.24232	-0.852008	-1.20689	-1.14207	0.553104	0.619213
P22352	Glutathione peroxidase 3	GPX3	15.93	3	3	3	23		1.88344	-1.00387	-0.481298	0.35737	0.884055	0.453997	-1.01647	2.77956	0.32445	-2.1293	1.09196	0.996066	0.137174	0.619783
P36543	V-type proton ATPase subunit E 1	ATP6V1E1	7.08	2	2	2	9		-0.374277	-0.357979	0.152205	-0.207829	-0.0297533	-0.208573	-0.681612	-1.07374	-0.223906	0.312782	-0.109705	-1.14796	0.0119703	0.61993
P60981-2	Isoform 2 of Destrin	DSTN	18.92	2	2	2	6		-0.213238	1.67339	-0.23568	0.143936	-1.1333	0.379287	0.866411	-0.203568	-0.04587	0.349334	1.1355	-1.02651	-0.33328	0.620901
P61247	40S ribosomal protein S3a	RPS3A	12.88	1	3	3	9		-0.702923	0.236197	0.208482	-0.371776	0.798665	-0.820412	-0.564834	-3.90875	1.19457	0.57965	-0.251091	-0.834542	0.00718382	0.62352
P09871	Complement C1s subcomponent	C1S	20.78	1	10	11	157		0.226721	-1.016	0.170411	-0.116167	-0.0613101	0.439622	-1.15829	0.621993	-0.53879	-1.40873	1.50096	0.0684326	-0.171248	0.623679
Q8NBJ4-2	Isoform 2 of Golgi membrane protein 1	GOLM1	6.14	2	2	2	6		-0.205209	-1.50059	0.415006	-0.240505	0.620354	2.33004	-1.25344	1.08426	0.590377	-1.56473	0.723475	1.42236	-0.104984	0.624012
Q96TA1-2	Isoform 2 of Niban-like protein 1	FAM129B	4.5	2	2	2	10		0.898085	1.7634	-0.244628	-0.0862943	-0.0520773	0.66343	-0.649568	0.951752	-1.16943	-0.327719	1.8376	-0.272461	-0.685502	0.624982
P02649	Apolipoprotein E	APOE	45.11	1	12	12	225		-0.187948	-2.69147	0.70477	-0.62435	1.07532	2.51986	-1.58801	0.475117	-0.527513	-3.07774	0.507502	0.904303	-1.73768	0.625388
Q6YHK3-4	Isoform 4 of CD109 antigen	CD109	4.55	4	4	4	25		0.792895	-0.592377	0.761641	-0.217534	0.994362	2.15871	-0.385977	2.22515	0.401788	-2.04244	-0.199347	0.526102	0.140956	0.626287
P05452	Tetranectin	CLEC3B	45.05	1	7	7	147		0.393869	-1.68758	0.660653	0.228192	0.766533	0.512553	-2.01746	1.5206	0.835986	-1.79061	-0.174973	0.571635	-0.0156808	0.626808
P01033	Metalloproteinase inhibitor 1	TIMP1	10.14	1	2	2	37		-0.243263	0.644171	-2.12273	-0.682754	-1.58732	2.90115	-2.05003	1.93597	0.595793	-2.15855	0.260757	0.297323	-0.920008	0.627414
P26447	Protein S100-A4	S100A4	7.92	1	1	1	104		-0.699316	-0.383685	-0.121814	0.55973	-0.638442	-0.888811	0.623488	-0.557816	-0.134856	0.235494	-0.769512	-1.63856	0.414998	0.629117
Q15404-2	Isoform 2 of Ras suppressor protein 1	RSU1	30.36	2	3	3	13		0.155706	-0.159308	0.364316	0.576021	-0.322353	0.671768	0.591797	0.315993	-0.991465	0.741133	-0.321376	0.683778	0.304681	0.631634
P17735	Tyrosine aminotransferase OS=	TAT	1.54	1	1	1	4		-1.10249	-0.365079	-0.171327	1.66202	1.61129	-1.66772	-0.735771	2.61014	-0.998433	-0.567275	-2.58784	-0.808544	-0.753726	0.632452
P11047	Laminin subunit gamma-1	LAMC1	4.85	1	7	7	16		0.343779	-1.70192	-0.548908	-0.622157	0.683075	2.54338	-1.45407	1.99323	-0.715022	-0.778378	-0.0408971	1.19409	-0.154304	0.632676
P08397-2	Isoform 2 of Porphobilinogen deaminase	HMBS	16.57	2	6	6	31		-0.62028	0.0313281	-0.797061	0.0774553	-2.43427	-1.07079	1.25099	-0.461666	-1.80441	0.380347	-1.66358	-1.5435	0.268487	0.632678
Q7Z4H3-2	Isoform 2 of HD domain-containing protein 2	HDDC2	15.29	3	2	2	3		0.601275	0.882706	-0.064241	-0.0415361	0.283406	-0.913749	1.96477	1.90125	0.599569	0.513897	0.671112	0.474854	-0.464078	0.633527
P43121	Cell surface glycoprotein MUC18	MCAM	9.44	2	5	5	24		0.579663	-0.913938	0.0990469	-0.514323	0.593393	2.16685	-1.50954	1.12794	0.648745	-1.21943	-0.0165318	1.59648	0.105837	0.635191
Q14558	Phosphoribosyl pyrophosphate synthase-associated protein 1	PRPSAP1	8.71	2	2	2	5		-0.00269405	1.65607	0.63553	-0.279938	-0.150466	-0.198494	2.00768	1.05974	0.620664	0.162826	-0.156718	0.772311	-0.651595	0.635752
P02452	Collagen alpha-1(I) chain	COL1A1	2.87	1	4	4	32		-0.204292	-0.901688	0.202536	0.59727	0.73555	0.888036	-2.96722	-1.64211	-0.767639	1.07079	-0.572035	-2.13677	0.526968	0.636376
P08567	Pleckstrin	PLEK	18.29	1	4	4	17		-0.756809	1.15755	-0.416431	-0.130753	-1.23507	-1.32926	0.552264	0.171615	-0.417132	0.802195	-0.597047	-0.743201	0.201167	0.637921
Q04637-6	Isoform E of Eukaryotic translation initiation factor 4 gamma 1	EIF4G1	4.49	5	4	4	9		-0.203643	1.09945	-0.221995	0.0953146	-0.0778579	0.139468	0.854076	0.951866	0.410694	0.242697	-0.586804	-0.419294	-0.0327043	0.638557
P02748	Complement component C9	C9	24.69	1	10	10	172		0.187989	0.154793	0.581891	0.538483	1.00849	0.267795	-0.215364	2.32328	0.605873	-1.23567	1.31895	1.64464	-0.880712	0.639168
O14786	Neuropilin-1	NRP1	5.53	2	3	3	12		0.0848899	0.713643	0.339019	-0.368887	0.685942	1.89614	-1.25009	1.69035	0.880401	-1.96411	-0.985155	0.147498	0.200931	0.639816
Q04917	14-3-3 protein eta	YWHAH	11.38	1	2	3	22		0.749399	1.4895	0.568284	0.333866	-0.253517	0.161117	1.0711	-0.354931	0.227038	0.074267	1.68174	0.924703	-0.0920936	0.640063
P31150	Rab GDP dissociation inhibitor alpha	GDI1	25.73	1	5	7	72		-0.0705934	-0.286836	0.153335	0.0531893	-1.20468	-0.51938	-0.0229371	-0.509074	-0.463875	0.460219	0.230787	-0.717619	0.132733	0.640154
P27797	Calreticulin	CALR	34.29	1	12	12	132		-0.216482	-0.134824	0.612665	-0.0315173	1.12324	-0.650739	-1.77744	-1.08643	0.267516	0.0770737	-1.45343	-0.641774	0.52772	0.641434
P02763	Alpha-1-acid glycoprotein 1	ORM1	46.27	1	6	12	1034		-0.116996	-2.79327	0.954643	-0.231597	0.241302	0.784498	-2.34057	0.83429	0.825243	-2.36802	0.167499	0.089001	-0.384742	0.641861
P04424	Argininosuccinate lyase	ASL	3.88	1	2	2	9		0.626417	0.176993	0.49793	-0.190984	0.864458	0.482812	0.500953	1.00298	-1.23784	1.07314	0.272015	0.231417	0.215477	0.642401
P80723	Brain acid soluble protein 1	BASP1	79.3	2	14	14	92		0.0411158	-1.7239	0.801145	-0.162024	1.19616	0.816178	-2.0516	-1.18825	0.937296	-1.11118	-0.988541	-0.920554	0.55824	0.6473
Q9H2H8	Peptidyl-prolyl cis-trans isomerase-like 3	PPIL3	14.91	2	2	2	3		-0.95731	-2.54973	-0.831534	0.377797	-2.59378	-0.592086	0.225956	-2.47735	0.0247183	-0.38724	-1.47842	-3.30558	-0.290295	0.647782
P13667	Protein disulfide-isomerase A4	PDIA4	21.71	1	11	11	60		-0.513233	-0.233729	-0.0826243	-0.141487	0.00727409	-1.07597	-0.66587	-0.960534	-0.137475	1.11073	-1.18697	-0.793708	0.746334	0.648735
P47755	F-actin-capping protein subunit alpha-2	CAPZA2	11.89	1	2	2	12		-0.278034	1.20515	-0.16363	0.0134701	-1.16321	-0.668108	1.64525	-0.206613	-0.511774	0.499844	0.10616	-0.690714	0.0656014	0.6488
P28066	Proteasome subunit alpha type-5	PSMA5	14.52	1	4	4	30		-0.344396	-0.731434	-0.640324	-0.057028	-0.486998	0.548893	-2.5854	-2.29649	-0.988967	1.22633	-1.46768	-2.50473	0.427232	0.650312
Q86VP6-2	Isoform 2 of Cullin-associated NEDD8-dissociated protein 1	CAND1	5.46	2	4	4	8		0.472081	1.40809	-0.313458	0.530338	-0.540221	0.98056	0.616786	1.63143	-1.98438	0.321254	0.927257	0.498941	-0.198375	0.651544
P30626	Sorcin	SRI	5.56	1	1	1	16		-1.75007	-0.213981	-1.56199	-0.547175	-2.85512	-1.16757	1.32333	-1.07129	-2.2531	1.04593	-1.99393	-2.94263	-0.703207	0.652356
P35612	Beta-adducin	Beta-adducin OS=Homo sapiens GN=ADD2 PE=1 SV=3 - [ADDB_HUMAN]	7.16	5	4	4	9		-1.44913	-0.33092	-1.04724	-0.372916	-0.456369	-0.947493	0.475483	-2.11542	-0.0204274	0.605007	-1.93661	-2.29502	0.607183	0.653815
Q14515	SPARC-like protein 1	SPARC-like protein 1 OS=Homo sapiens GN=SPARCL1 PE=1 SV=2 - [SPRL1_HUMAN]	18.98	1	8	8	36		0.176922	-0.871631	-0.522762	0.170765	0.193263	1.6091	-2.56787	1.33515	0.784559	-1.08002	-0.965011	0.200881	-0.0715235	0.654156
P48643	T-complex protein 1 subunit epsilon	CCT5	9.8	1	5	5	13		-0.45894	-0.346525	-0.733717	-0.655065	-0.899734	-0.707292	0.637598	0.10158	-1.14231	0.769904	-0.208996	-0.455599	-0.858118	0.65492
P00915	Carbonic anhydrase 1	CA1	20.69	1	4	4	1371		-0.800173	0.764527	-0.657725	-0.0214756	-1.67191	-1.03528	2.332	-0.394599	-0.173497	-0.00121604	-2.01051	-0.638597	0.524615	0.655052
P46109	Crk-like protein	CRKL	10.89	1	2	2	6		-0.563859	-0.912185	-0.614905	0.296325	-0.65501	-0.616951	-0.0762245	-0.532491	-0.451359	0.475354	-0.88002	-0.874953	0.338819	0.655099
Q9UNH7	Sorting nexin-6	SNX6	4.43	1	2	2	6		-0.0895862	1.2646	0.00238797	0.0636201	-0.548285	-0.449232	0.0236887	-0.411184	-0.28226	0.724362	0.79127	0.108154	0.138715	0.656976
P07954-2	Isoform Cytoplasmic of Fumarate hydratase, mitochondrial	FH	11.56	2	4	4	24		-0.577776	-0.760769	-0.429522	-0.0071093	-1.12923	-0.785211	-0.156791	-1.42958	-0.920225	0.800483	-1.58042	-1.94153	0.52367	0.659375
P02774	Vitamin D-binding protein	GC	50.21	2	17	17	822		-0.087168	-0.939763	0.121592	-0.155154	0.425547	1.13539	-1.91916	1.2334	0.532953	-1.81851	0.146452	0.503315	-0.287674	0.660019
P09493-5	Isoform 5 of Tropomyosin alpha-1 chain	TPM1	35.92	2	1	12	127		-0.129367	0.890759	-0.372625	0.226002	-0.905985	-0.00445059	2.20738	-0.00195996	-0.110826	0.904143	-1.02546	0.181669	0.395557	0.662234
P27824	Calnexin	CANX	8.45	1	6	6	17		-1.3542	0.240289	0.36679	-0.476066	-0.399314	0.107909	1.38858	-2.88304	0.710257	1.48862	-1.77738	-0.0849465	0.516004	0.662407
Q9UL46	Proteasome activator complex subunit 2	PSME2	26.78	1	5	5	65		-0.48735	0.927796	-0.134091	0.446973	-0.34959	-0.61857	-0.0383537	-0.789414	-0.777571	0.246418	0.100102	0.28277	-0.0498497	0.668676
P08253	72 kDa type IV collagenase	MMP2	6.82	2	4	4	20		-0.110941	-1.16712	0.75954	-0.0500949	1.45659	1.99776	-2.86093	0.596356	0.872438	-2.77708	0.189283	-0.594506	-0.470427	0.669078
P15104	Glutamine synthetase	GLUL	1.88	1	1	1	3		-0.0686903	0.329882	-0.651191	0.492244	0.480729	0.0216637	-2.8286	-1.47594	0.138219	-0.0723937	-0.366883	-1.42471	-0.154622	0.669855
P27169	Serum paraoxonase/arylesterase 1	PON1	29.58	1	6	6	95		-0.28672	-0.846613	-0.920448	-0.962427	0.398045	0.779951	0.220672	1.0908	-1.26355	-3.3539	1.61241	0.29404	-1.77665	0.671128
Q15435-2	Isoform 2 of Protein phosphatase 1 regulatory subunit 7	PPP1R7	17.35	4	5	5	37		-0.116099	-0.359813	0.147158	-0.0482241	-0.767646	-0.391542	0.135194	0.26307	-0.998746	0.477504	-0.0810006	-1.13455	-0.464657	0.671307
P51858	Hepatoma-derived growth factor	HDGF	28.75	1	7	7	51		-0.450849	-1.32281	-0.150504	-0.0942362	0.389629	-0.914199	-1.52745	-1.77735	0.841086	1.02778	-1.05809	-1.7122	0.69039	0.671756
P01860	Ig gamma-3 chain C region	IGHG3	5.57	1	1	1	10		0.031306	-2.05378	2.77377	-1.7031	-0.103104	1.41726	-1.15374	1.97404	-0.274875	-2.98435	-1.53379	0.316603	-0.648086	0.673352
P05455	Lupus La protein	SSB	9.56	1	3	3	11		-0.436355	0.482903	-0.655753	0.0283341	-0.850963	-0.8918	-0.747942	-1.36794	-0.303052	0.277603	-0.222109	-1.42366	-0.449124	0.674247
P15144	Aminopeptidase N	ANPEP	4.86	1	4	4	16		0.305444	-0.972142	0.597291	-0.392155	1.35454	1.82784	-0.987064	0.868697	0.390219	-1.54189	-0.236837	0.448186	0.130449	0.674819
P22626	Heterogeneous nuclear ribonucleoproteins A2/B1	HNRNPA2B1	18.98	2	6	7	63		-0.229249	0.644507	-0.340842	-0.0858541	-1.42049	-1.12679	0.0919186	-1.54875	-0.285299	0.758714	-0.099271	-0.269127	0.392122	0.677861
Q15257-2	Isoform 1 of Serine/threonine-protein phosphatase 2A activator	PPP2R4	24.77	4	5	5	30		-0.393329	-0.570282	-0.265731	-0.203718	-1.38164	-0.93042	1.09022	0.246148	-1.85694	-0.140361	-0.840794	-0.391537	-0.356432	0.679377
Q8WUM4	Programmed cell death 6-interacting protein	PDCD6IP	11.29	1	8	8	45		-0.441035	0.76599	-0.264427	-0.161255	-1.67908	-0.597882	0.967306	-0.457213	-1.06686	0.560148	-0.155252	-0.867704	-0.297616	0.679963
Q96FE7-4	Isoform 4 of Phosphoinositide-3-kinase-interacting protein 1	PIK3IP1	6.36	3	1	1	4		-0.0851412	-1.04606	1.48998	-0.145828	1.23059	1.46813	-2.10812	1.5842	1.22804	-1.54717	-0.514744	1.49326	0.270408	0.687615
Q96KN2	Beta-Ala-His dipeptidase	CNDP1	18.15	1	6	6	49		0.698872	-1.41095	-0.211675	-0.639719	0.397515	1.35397	-1.66961	1.83615	0.281855	-2.13397	0.982988	0.261667	-0.792189	0.689106
P07437	Tubulin beta chain	TUBB	22.75	9	5	6	29		-0.256425	1.30925	-0.454151	-0.248017	-1.13415	-0.081359	1.54323	-0.786767	-0.887474	0.171904	1.74013	-0.431284	-0.563331	0.689825
P12109	Collagen alpha-1(VI) chain	COL6A1	1.46	1	1	1	4		-0.0599126	-0.115078	0.901128	0.477993	1.46388	2.05009	-1.13942	1.72967	-0.485959	0.00582911	0.134217	0.736023	-0.358921	0.6932
Q99497	Protein DJ-1	PARK7	35.45	1	5	5	53		-1.15091	-2.29786	-0.44642	0.234077	-1.97393	-0.789301	-0.0243231	-2.13891	-0.245734	0.2574	-1.22889	-1.25578	0.39726	0.693964
P07942	Laminin subunit beta-1	LAMB1	5.1	1	6	6	16		0.044426	-1.49747	-0.90909	-0.318664	0.28911	2.58384	-1.23758	1.25026	-0.427653	-0.374823	-0.344315	0.531672	-0.0654823	0.699899
P69891	Hemoglobin subunit gamma-1	HBG1	17.01	2	2	2	140		-1.42079	0.608191	0.663166	1.35484	-1.03027	-0.830232	1.9659	1.92587	1.30281	-1.74441	-1.9295	1.10429	-1.53873	0.701915
P61604	10 kDa heat shock protein, mitochondrial	HSPE1	6.86	1	1	1	10		0.154327	-0.713356	0.57973	0.767667	-0.717292	-1.11186	-1.33332	-2.28366	-0.0571311	0.295784	-0.810583	-1.19324	0.753568	0.704214
P01911	HLA class II histocompatibility antigen, DRB1-15 beta chain	HLA-DRB1	6.02	5	1	2	6		-2.64547	-2.76306	2.99209	0.866732	-1.78844	1.83115	-2.9966	-3.13277	-0.498456	-3.20033	-2.75474	1.9819	0.684594	0.705182
P62736	Actin, aortic smooth muscle	ACTA2	20.42	4	2	7	335		-0.519152	-0.489917	1.58616	-1.14501	-1.04761	-0.467877	0.975359	-0.573044	-0.753687	0.852906	1.00563	0.0209418	-0.322611	0.705888
P07602	Proactivator polypeptide	PSAP	5.34	3	2	2	6		-1.1608	-1.93226	0.959753	-0.404197	0.454683	-2.22387	-1.84819	-0.466365	-1.10226	-2.67274	-1.61517	-1.11398	0.239526	0.709013
P05154	Plasma serine protease inhibitor	SERPINA5	9.85	1	4	4	11		1.19441	-1.54366	-0.158175	-0.172001	1.65046	1.69742	-1.71753	1.57849	0.786776	-1.98637	0.435349	1.92261	-0.111737	0.709317
P61978-3	Isoform 3 of Heterogeneous nuclear ribonucleoprotein K	HNRNPK	18.86	3	6	6	30		-0.387028	1.38971	-0.416012	-0.0527718	-0.991837	-0.373614	0.277494	-0.606433	-0.805963	0.652974	0.0328801	-0.365534	-0.221396	0.709628
Q9UBW5-2	Isoform 2 of Bridging integrator 2	BIN2	9.01	15	3	3	12		0.338163	-0.0465873	0.144766	-0.352395	0.548616	-0.161902	0.825029	-0.277455	0.187303	0.505698	-0.948341	0.324954	0.67355	0.710059
P43034	Platelet-activating factor acetylhydrolase IB subunit alpha	PAFAH1B1	3.17	1	1	1	6		-0.525618	-3.82232	-0.396394	-0.0439336	-0.90002	-1.00434	-1.32159	-0.906851	-0.719856	-1.28302	-0.585099	-2.2201	0.211729	0.710444
P52597	Heterogeneous nuclear ribonucleoprotein F	HNRNPF	12.05	1	2	3	22		-0.212111	0.519697	-0.0364162	0.340676	-0.724896	-0.677539	0.406634	-0.460425	-0.361687	0.893435	-0.0663745	-1.25401	0.149351	0.712531
P00338-4	Isoform 4 of L-lactate dehydrogenase A chain	LDHA	10.58	5	3	3	35		0.704602	0.778543	0.170958	-0.417477	0.447175	0.771706	0.927358	0.958877	-0.433444	-0.070635	0.977088	0.757376	0.0370026	0.713073
Q96C23	Aldose 1-epimerase	GALM	4.97	1	1	1	5		0.856757	1.18999	0.674275	0.56749	-0.197797	0.641323	-2.00903	-0.0985696	-0.655704	-0.235067	0.951139	-0.294104	0.685345	0.715677
P05543	Thyroxine-binding globulin	SERPINA7	17.11	1	5	5	99		0.509196	-1.38179	1.12088	0.567538	1.38256	1.12376	-1.65366	1.42996	1.20197	-1.69055	0.519524	1.13189	0.332767	0.71601
Q99729-3	Isoform 3 of Heterogeneous nuclear ribonucleoprotein A/B	HNRNPAB	4.91	4	2	2	3		-0.463578	-0.472987	-0.308114	-0.133244	-0.959199	-0.0414978	-0.814859	-1.29767	-0.0909486	0.664121	-0.374926	-1.43473	0.617716	0.716273
P13671	Complement component C6	C6	21.84	1	16	16	161		0.0275128	-1.84211	-0.147128	0.2228	0.280143	0.983369	-1.57987	0.144072	0.31808	-1.85108	0.39053	0.400807	0.0303566	0.71742
Q96PD5	N-acetylmuramoyl-L-alanine amidase	PGLYRP2	22.92	2	7	7	68		0.260861	-0.989393	-0.194392	-0.19431	-0.287551	1.16036	-0.527118	1.41223	-0.137432	-2.07849	0.731314	1.531	-0.801556	0.718339
P19320	Vascular cell adhesion protein 1	VCAM1	8.8	2	6	6	18		-0.12924	-1.68435	0.714346	0.0631152	0.609518	2.0102	-2.10033	0.278684	0.219363	-2.05647	-0.212267	0.0228236	-0.178289	0.719278
P13598	Intercellular adhesion molecule 2	ICAM2	5.82	1	1	1	10		0.582554	-0.314333	0.714039	0.237228	0.94507	0.717403	-0.943822	1.99366	0.717577	-1.93259	0.882151	2.16285	-0.713339	0.720182
P06733	Alpha-enolase	ENO1	36.87	5	10	13	183		-0.243654	-0.0768408	-0.13796	0.0493201	-1.30729	-0.44403	0.157638	-1.04035	-1.01697	0.467257	0.131992	-1.25864	0.225325	0.720546
Q9Y4E8-2	Isoform 2 of Ubiquitin carboxyl-terminal hydrolase 15	USP15	1.79	3	2	2	24		-1.12394	-0.672055	-0.490962	0.27212	-1.49452	-1.00775	0.774853	-1.41601	-0.0946331	0.787388	-1.8745	-2.07798	0.246497	0.722962
Q06323	Proteasome activator complex subunit 1	PSME1	32.53	1	8	8	66		-1.15666	-0.152554	-0.196012	0.132242	-0.684952	-1.27945	0.135079	-1.35532	-0.632569	0.0791798	-0.561312	-1.37876	0.322007	0.723075
Q92954-4	Isoform D of Proteoglycan 4	PRG4	15.91	6	7	7	57		0.40122	-1.87019	-0.311565	-0.603784	-0.181182	2.16658	-1.59868	0.654987	0.108373	-2.22756	0.910859	-0.0110863	0.351389	0.72613
P11171-4	Isoform 4 of Protein 4.1	EPB41	22.11	11	10	10	119		-1.41369	0.33995	-0.754608	-0.393859	-2.40585	-1.1722	1.66581	-1.19857	-0.957824	0.478232	-2.46769	-0.48581	-0.324564	0.726158
P61106	Ras-related protein Rab-14	RAB14	6.51	1	1	1	4		0.195059	0.353903	-0.331977	0.174209	-0.863099	0.183326	-1.30671	-1.07638	-1.04197	0.949018	-0.184269	na	-0.544017	0.726509
P06276	Cholinesterase	BCHE	11.79	3	5	5	28		0.561424	-1.63278	0.157891	-0.684128	0.615691	1.97859	-1.34188	0.6759	0.0470645	-1.03705	1.12659	-0.00407511	0.15409	0.727411
P53004	Biliverdin reductase A	BLVRA	4.73	1	1	1	6		-0.58652	0.403879	-0.543884	-0.087219	-2.2977	-0.307699	1.76343	0.0639922	-1.09323	-0.636344	-0.420106	-0.0830332	-0.373496	0.72763
P30046	D-dopachrome decarboxylase	DDT	6.78	2	1	1	23		-0.368098	0.523448	-0.410255	0.392141	-1.73286	-0.825334	1.55732	-0.201994	-1.05044	0.885664	-0.936729	-0.415699	-0.106623	0.72843
O94985-2	Isoform 2 of Calsyntenin-1	CLSTN1	4.02	2	3	3	14		0.0415811	1.5806	0.393783	-0.559044	0.720935	0.76738	0.360523	2.58634	0.296201	-0.837867	0.184394	1.641	0.104979	0.729567
P49908	Selenoprotein P	SEPP1	8.14	1	3	3	18		0.315813	-0.68561	-0.250702	-0.0709073	0.708745	1.17884	0.079033	0.873269	0.286964	-1.11885	0.999663	1.56383	-0.548373	0.732272
P16035	Metalloproteinase inhibitor 2	TIMP2	6.82	1	2	2	12		0.109309	-1.78971	0.902008	0.174444	1.26609	1.70995	-0.943973	0.938744	0.871561	-2.19109	0.108031	0.12318	-0.0217172	0.732612
Q15113	Procollagen C-endopeptidase enhancer 1	PCOLCE	12.69	1	4	4	12		0.527979	0.364396	0.329155	-0.132069	0.100968	1.81453	-0.979262	0.320142	0.406268	-1.11932	0.502565	0.912095	-0.195776	0.734166
P68036	Ubiquitin-conjugating enzyme E2 L3	UBE2L3	40.91	11	4	5	105		-0.376275	-0.173346	-0.0909096	0.298859	-0.718195	-0.567128	1.07648	-0.00915358	-0.0520876	0.512409	-0.472706	-0.337665	0.501335	0.734403
Q16775-2	Isoform 2 of Hydroxyacylglutathione hydrolase, mitochondrial	HAGH	4.62	2	1	1	8		-0.406586	-0.217812	-0.611122	0.00351577	-2.40372	-0.379511	1.03699	0.19845	-1.85734	0.759923	-1.10259	-1.54646	-0.198164	0.735293
P46940	Ras GTPase-activating-like protein IQGAP1	IQGAP1	17.62	2	17	17	102		0.379616	0.615083	0.710511	0.0190662	0.390395	0.134649	-1.09311	-0.0122309	-0.0712531	-0.0249949	0.25425	-0.0230746	0.335032	0.736144
P02144	Myoglobin	MB	9.74	1	1	1	12		-2.09258	-0.115781	1.7269	-2.5927	-1.19504	-1.27363	1.28477	-1.14755	-0.560964	-1.17921	0.670032	-0.225646	0.28489	0.740532
P15374	Ubiquitin carboxyl-terminal hydrolase isozyme L3	UCHL3	19.57	1	3	3	11		-0.575602	0.267393	-0.442844	0.342138	-1.50783	-1.08306	1.38142	-0.321914	-0.601868	0.683297	-0.78909	-1.39971	0.0612191	0.741229
Q86UX7-2	Isoform 2 of Fermitin family homolog 3	FERMT3	9.8	2	4	4	14		-0.382248	0.28608	-0.326476	-0.575655	-0.964431	-0.668335	0.509239	-0.454126	-1.78198	0.810994	0.257901	-0.83348	-0.62783	0.742497
Q6ICL3-3	Isoform 3 of Uncharacterized protein C22orf25	C22orf25	19.78	3	4	4	14		-0.255636	-0.469349	-0.250694	0.204771	-1.82754	-0.796712	1.24304	0.0332534	-1.55905	0.681942	-0.950064	-0.462152	-0.562013	0.742722
P10451-4	Isoform D of Osteopontin	SPP1	50.34	4	3	14	336		-1.16448	-0.727794	1.21872	-1.38272	0.531054	2.38536	-1.13416	-0.146262	1.1608	-2.4834	-0.837287	0.00375876	0.536495	0.743426
P24821-4	Isoform 4 of Tenascin	TNC	13.65	6	17	17	59		0.43521	-0.892929	-0.268834	-0.332068	-0.231098	2.18459	-1.13585	0.559679	0.611249	-2.00175	-0.438295	0.114518	-0.203609	0.746453
Q9UDX3	SEC14-like protein 4	SEC14L4	8.87	1	3	3	11		-1.12454	-0.0134573	-0.780454	0.575019	-2.13895	-0.559592	2.44501	0.393005	-1.03396	0.729606	-1.53515	-0.744837	-0.529164	0.746553
P07741	Adenine phosphoribosyltransferase	APRT	16.67	1	3	3	17		-1.07857	0.586568	-1.64858	-0.105291	-2.46939	-1.074	1.55603	-1.13672	-2.2782	0.814899	-0.0213576	-1.52295	-0.851584	0.750621
P55008	Allograft inflammatory factor 1	AIF1	25.17	3	3	3	42		0.110546	0.0254091	0.0345875	0.148821	0.247931	-0.305798	-1.85914	-0.886799	0.831471	-1.28449	0.184494	-0.177078	0.836216	0.751407
Q16270	Insulin-like growth factor-binding protein 7	IGFBP7	13.48	1	3	3	9		0.489651	-1.50946	-0.036984	-0.376652	-0.218261	2.93836	-1.24091	1.29805	0.625462	-0.654038	0.466093	0.289451	-0.697884	0.754147
P43490	Nicotinamide phosphoribosyltransferase	NAMPT	15.89	1	5	5	14		0.0472264	1.17182	-0.594767	0.0395849	-0.302891	-0.0082798	0.332584	-0.134982	-0.156181	-0.604097	0.52676	-0.370977	0.745932	0.754663
P01008	Antithrombin-III	SERPINC1	39.66	1	18	18	1101		0.363761	-1.31653	0.0506639	0.275726	0.971848	1.09732	-2.02758	1.69124	0.694359	-2.09881	0.741801	0.41047	-0.617957	0.755197
Q86UP2-2	Isoform 2 of Kinectin	KTN1	1.69	3	1	2	5		-0.090971	-0.184632	0.0409799	-0.00855727	0.00619753	-0.846786	-0.312761	-1.08713	-0.291871	0.72129	-0.074023	-1.75005	0.562519	0.757497
Q15121	Astrocytic phosphoprotein PEA-15	PEA15	26.15	1	3	3	20		-0.347437	0.114577	-0.223174	-0.00327995	-0.754816	-0.17783	-0.625281	-1.08127	-0.197915	0.286944	0.914574	-1.42861	0.473711	0.758248
P11142	Heat shock cognate 71 kDa protein	HSPA8	30.8	2	11	18	245		-0.551034	-0.593132	0.12349	-0.0598059	-0.739765	-0.697643	-0.521883	-1.12784	-0.541126	0.29209	-0.629138	-1.30545	0.187395	0.764688
P31949	Protein S100-A11	S100A11	60.95	1	4	4	45		-0.544498	1.17894	0.210321	0.152673	-0.511976	-0.202034	-1.17055	-0.838483	0.621558	-0.828443	-0.500492	-0.138362	0.233232	0.766111
Q08380	Galectin-3-binding protein	LGALS3BP	10.6	1	5	5	94		-0.0257866	-1.42294	0.233666	0.0225988	0.14946	2.06049	-0.720264	1.11667	0.195138	-2.35788	-0.264168	0.0765319	0.350739	0.766319
P13798	Acylamino-acid-releasing enzyme	APEH	12.7	1	5	5	33		-0.60825	0.358427	-0.401638	0.262178	-1.97098	-0.963387	2.12156	0.164793	-1.22648	0.19192	-0.954097	-0.305608	0.0740522	0.77153
O43776	Asparagine--tRNA ligase, cytoplasmic	NARS	4.93	1	3	3	5		0.0446267	0.568619	0.0470862	-0.75068	-0.296	-0.832732	-0.486195	-0.975508	-0.0996598	0.0897677	0.608622	-0.807082	0.275649	0.771838
P23526	Adenosylhomocysteinase	AHCY	6.71	5	2	3	8		-0.276988	-0.314979	-0.390442	-0.13231	-1.28476	-1.13271	0.52222	-0.187352	-1.3852	0.600951	-0.64713	-1.22701	-0.393974	0.772722
P0CG48	Polyubiquitin-C	UBC	45.99	4	4	4	241		-0.173063	0.400687	0.298668	0.614932	-0.506901	-0.657482	0.795179	0.147642	0.615412	0.488017	-0.665709	-0.673741	0.198406	0.77395
Q15819	Ubiquitin-conjugating enzyme E2 variant 2	UBE2V2	6.9	5	1	1	14		-1.42694	-1.11145	-0.610311	0.45759	-2.01294	-1.05667	-0.150592	-2.23383	-0.263648	0.646074	-1.81147	-3.01831	0.447141	0.77482
Q04760-2	Isoform 2 of Lactoylglutathione lyase	GLO1	15.98	2	2	2	10		-1.06298	-0.428249	-0.841154	0.329777	-2.19939	-0.97758	1.14459	-1.41032	-1.34087	1.32479	-1.44267	-1.94584	0.225805	0.776154
Q9H299	SH3 domain-binding glutamic acid-rich-like protein 3	SH3BGRL3	20.43	1	2	2	25		0.0367914	0.780614	0.129558	0.234768	0.0524156	-0.306819	0.212214	-0.704143	0.870699	-0.0169655	0.33439	0.638215	0.285922	0.776187
P14543-2	Isoform 2 of Nidogen-1	NID1	4.22	2	3	3	12		-0.109873	-0.108449	-0.65753	-0.391815	-0.871967	1.26066	0.991223	0.494077	-0.587991	0.392677	-0.446693	-0.260805	-0.139766	0.778134
Q13765	Nascent polypeptide-associated complex subunit alpha	NACA	6.98	1	1	1	6		0.180856	-0.500338	0.0753185	0.300992	-0.230956	-0.205066	-0.486945	-1.46075	0.147656	0.741795	-0.270523	-1.17338	0.642156	0.781488
P01011	Alpha-1-antichymotrypsin	SERPINA3	41.84	2	18	18	1189		0.111779	-0.817138	0.198148	0.172128	0.390053	1.00639	-1.60177	1.43294	0.57097	-2.41461	0.786269	0.528868	-0.31988	0.782892
O60869-2	Isoform 2 of Endothelial differentiation-related factor 1	EDF1	10.79	2	1	1	2		-0.361959	-0.486097	0.459894	0.0524598	0.165717	-0.631674	-0.914004	-0.84349	0.464292	0.15759	-0.328904	-0.967214	0.587162	0.783151
Q9BWD1	Acetyl-CoA acetyltransferase, cytosolic	ACAT2	8.82	1	2	2	11		-0.403732	0.994635	-0.0503815	-0.019051	-2.1506	-0.580088	2.71804	0.856987	-0.840009	0.464071	-0.57707	-0.292272	-0.294935	0.783156
Q5SSJ5-2	Isoform 2 of Heterochromatin protein 1-binding protein 3	HP1BP3	4.47	4	2	2	4		-1.1983	0.803976	-0.724615	-1.50044	-0.310234	-1.29497	2.2745	-2.92387	0.574107	1.51284	-1.74095	na	-0.0975857	0.783284
P40306	Proteasome subunit beta type-10	PSMB10	10.99	1	2	2	6		0.788081	0.124067	0.333154	0.35376	0.445834	0.247112	-1.78419	-0.0447467	-1.15491	-1.12134	0.424005	0.741014	0.78073	0.783592
Q86VB7-3	Isoform 3 of Scavenger receptor cysteine-rich type 1 protein M130	CD163	8.03	4	7	7	52		-0.0656463	-1.55408	1.35399	0.227126	1.22972	2.13969	-2.78899	0.216098	1.64643	-1.94981	-0.785042	0.0824043	-0.158256	0.784936
Q14019	Coactosin-like protein	COTL1	30.28	1	4	4	25		0.124544	-0.488509	0.388979	0.519728	0.29324	-0.176376	-2.26665	-2.10668	0.682934	-0.493642	0.384221	-0.853396	0.0911639	0.78533
P02768	Serum albumin	ALB	57.14	14	29	30	1604		-3.96627	-1.86135	-4.23288	-2.24387	-3.76484	-1.82225	-2.4708	1.61869	-4.151	-3.0838	-4.06463	-3.02655	-3.23439	0.787835
Q6UXB8	Peptidase inhibitor 16	PI16	9.07	2	3	3	8		0.0832276	-0.748862	-0.442543	-0.0211776	0.162686	1.04632	-1.04386	0.5648	0.409082	-1.31445	0.278613	0.11883	-0.25591	0.789764
Q96KS0-2	Isoform p40 of Egl nine homolog 2	EGLN2	2.41	2	1	1	5		-0.955958	-0.578217	-0.721919	0.347916	-1.53011	-1.52254	0.625209	-1.10531	-0.0205787	0.376675	-2.66491	-2.16435	0.830043	0.791519
P15531	Nucleoside diphosphate kinase A	NME1	9.21	2	1	1	44		-0.673199	-0.48199	-0.265202	0.403299	-1.27811	-1.22035	0.747897	-0.248413	-0.708581	0.749803	-0.586142	-1.1133	0.188412	0.791561
Q9NQP4	Prefoldin subunit 4	PFDN4	20.15	1	2	2	8		-0.483203	0.208021	0.162113	0.353602	0.118906	-0.440631	0.709384	-0.513949	-0.224357	0.376761	-0.0443158	0.201103	0.385545	0.791747
O75822	Eukaryotic translation initiation factor 3 subunit J	EIF3J	14.73	1	4	4	16		-0.866788	-0.378949	-0.307116	0.295095	-0.524704	-1.17212	0.583374	-0.95745	-0.296098	0.309996	-0.777517	-1.04314	0.189129	0.792141
Q969H8	UPF0556 protein C19orf10	C19orf10	8.67	1	3	3	11		0.113591	-0.576468	0.607334	0.527415	1.44583	0.178909	-1.53629	-0.660306	1.11846	0.0732869	0.248223	-0.133241	0.741022	0.793008
P50991	T-complex protein 1 subunit delta	CCT4	3.9	1	2	2	12		-0.771136	0.955035	-1.36707	-0.680314	-1.71889	-0.743312	2.05526	0.155284	-2.0191	0.797474	-0.00942674	-1.15541	-0.793269	0.793825
P54577	Tyrosine--tRNA ligase, cytoplasmic	YARS	14.39	1	6	6	20		-0.163069	1.11559	-0.338211	0.258741	-1.05057	-0.817596	1.20621	-0.0501298	-0.436607	0.598832	0.51188	-0.0222438	0.20384	0.79474
O95445	Apolipoprotein M	APOM	8.51	1	2	2	8		1.09449	-1.50916	-0.77916	-0.791185	0.033466	0.195236	-0.777704	1.52555	-1.02503	-2.91022	1.84479	1.41975	-1.70727	0.795979
Q00013-2	Isoform 2 of 55 kDa erythrocyte membrane protein	MPP1	12.39	2	3	3	12		-0.0767976	-0.207037	-0.348961	-0.0605296	-1.41332	-0.356765	1.33062	0.778615	-0.304501	0.0541977	-0.797687	-0.524299	-0.811091	0.797323
P06681	Complement C2	C2	13.96	2	11	11	175		0.309603	-1.83013	0.643677	0.330708	0.898828	1.25488	-2.1291	0.982862	0.592465	-1.90322	0.82496	0.0764484	0.0490354	0.797907
P63244	Guanine nucleotide-binding protein subunit beta-2-like 1	GNB2L1	8.2	1	2	2	4		1.55919	2.26026	0.209895	0.493321	1.2306	0.712121	1.00537	1.94502	0.77933	-0.0885383	1.65908	2.07608	-0.787995	0.799078
O43583	Density-regulated protein	DENR	4.04	1	1	1	4		-0.0997628	0.807974	-0.0712721	0.069942	-0.618953	-0.70164	1.91731	0.110083	-0.345723	0.83705	0.0163515	-0.0525344	-0.0786041	0.799222
P11226	Mannose-binding protein C	MBL2	14.52	1	3	3	24		0.802181	-2.52693	0.0841258	-0.733291	1.2023	1.18019	-2.51335	1.3307	-0.260817	-2.14454	-1.48323	1.97101	-0.170855	0.800031
P31942-3	Isoform 3 of Heterogeneous nuclear ribonucleoprotein H3	HNRNPH3	8.75	6	2	2	10		-0.960715	0.616515	-0.278035	-0.328513	-1.04883	-1.27466	1.0733	-0.941479	-0.597884	1.06839	-0.648473	-0.336853	0.280532	0.800504
P07910-2	Isoform C1 of Heterogeneous nuclear ribonucleoproteins C1/C2	HNRNPC	20.82	5	7	7	41		-0.363269	-0.744672	0.377591	-0.398729	0.657342	-0.846352	-2.0239	-1.52648	0.535195	0.638916	-0.930018	-1.55173	0.826448	0.801669
Q8WZA0	Protein LZIC	LZIC	35.79	1	6	6	29		-0.916199	-0.840932	-0.205554	0.282195	-0.822171	-0.800402	-0.280432	-1.36331	-0.275785	0.59675	-1.19582	-1.91407	0.424439	0.802543
P31943	Heterogeneous nuclear ribonucleoprotein H	HNRNPH1	7.57	2	1	2	20		-0.535603	0.229906	-0.313459	-0.637512	-2.01507	-1.68414	1.10147	-0.693159	-0.864657	1.34276	-0.974452	-1.46698	0.239307	0.804344
P01833	Polymeric immunoglobulin receptor	PIGR	5.63	1	3	3	10		-1.57095	-1.23894	-1.43553	-1.54195	-0.697554	0.171715	-2.47974	-1.55393	1.70576	-3.11749	-3.84848	2.4162	-1.61178	0.805896
Q13231-2	Isoform 2 of Chitotriosidase-1	CHIT1	27.91	3	8	8	122		0.532262	-1.36635	0.523185	-1.0724	1.21922	-0.861616	-0.833464	1.06727	0.0934208	-2.3293	-1.47164	0.397197	1.71835	0.805941
P02765	Alpha-2-HS-glycoprotein	AHSG	34.33	1	8	8	591		-0.0143915	-1.91597	0.41898	0.407437	0.603727	1.38214	-1.97189	1.29799	0.655237	-1.68089	-0.20398	0.0864832	-0.111569	0.806655
P55287-2	Isoform 2 of Cadherin-11	CDH11	1.44	2	1	1	3		-0.0854922	-0.888173	0.965639	-0.288231	0.0191194	2.16081	-1.17091	0.692641	-0.393952	-1.29256	0.290499	0.845182	-0.365705	0.807205
P02008	Hemoglobin subunit zeta	HBZ	23.24	1	2	3	56		-1.53046	-0.472296	-2.50693	-2.74237	-2.76506	-1.27084	0.767007	-1.21443	-4.15138	-0.0578716	-0.833645	-0.88097	-0.749487	0.809971
P16949	Stathmin	STMN1	12.75	3	2	2	8		-0.0856559	-0.316985	0.197504	0.169408	0.138536	-0.97555	0.097131	-0.965044	0.660733	0.766917	0.115877	-1.20918	0.502213	0.81136
Q16719	Kynureninase	KYNU	3.23	1	1	1	4		0.516763	-1.44663	-0.037829	0.244102	-0.208278	0.77749	-3.03327	-1.57632	-0.884641	-0.907126	0.699549	-0.660196	-0.309933	0.812398
P09382	Galectin-1	LGALS1	50.37	1	5	5	30		-0.467471	-0.739936	0.876975	0.377231	-0.0199961	-0.0591032	-2.04807	-0.930639	0.0470918	-0.605969	0.812308	-0.553786	0.105507	0.812835
P22492	Histone H1t	HIST1H1T	5.31	5	1	1	12		-1.19249	-0.317708	-1.16959	-1.14644	-1.6555	-0.485288	0.803528	-1.43626	-0.0633892	1.47009	-2.5146	-1.40801	0.45975	0.813503
P32119	Peroxiredoxin-2	PRDX2	20.71	1	5	5	848		-0.174947	0.314389	-0.383154	0.410935	-2.12458	-1.06294	1.48473	-0.519614	-0.598081	0.765333	-1.72386	-0.661297	0.579959	0.814796
P02747	Complement C1q subcomponent subunit C	C1QC	7.35	1	1	1	35		0.674166	-0.891957	0.951892	-0.481577	0.162263	0.553854	-2.13658	1.2666	0.106153	-3.53293	1.67799	0.218854	0.447852	0.815327
P12111	Collagen alpha-3(VI) chain	COL6A3	11.24	3	24	24	113		0.520091	-0.794601	0.672669	-0.353447	0.775231	1.8454	-1.55268	0.591322	-0.189092	-1.19971	0.090297	0.868375	0.0206653	0.815549
Q6UVK1	Chondroitin sulfate proteoglycan 4	CSPG4	1.12	1	2	2	5		-0.145815	-1.02596	-0.20328	-0.470438	0.0154969	2.43751	-0.394054	1.75011	-0.169544	-0.225441	-0.361016	0.779607	-0.770656	0.81635
P55058-2	Isoform 2 of Phospholipid transfer protein	PLTP	9.07	2	3	3	50		0.698654	-0.076503	1.24467	0.144779	1.23086	2.27805	-2.13452	1.36975	0.24772	-2.01528	0.984632	1.84226	-0.64821	0.816357
Q8IUX7-2	Isoform 2 of Adipocyte enhancer-binding protein 1	AEBP1	4.5	2	2	2	4		0.218981	0.505797	-0.483437	0.363214	-1.03807	2.55643	-1.44314	1.77409	0.018511	-0.475094	0.204676	0.750092	-0.79095	0.819144
Q12805-2	Isoform 2 of EGF-containing fibulin-like extracellular matrix protein 1	EFEMP1	10.31	4	4	4	16		0.00631129	-1.60117	-0.209297	-0.222409	-0.0987806	2.19711	-2.00359	1.13394	-0.254337	-2.19694	0.144777	1.12959	-0.596373	0.819795
Q9ULD6-2	Isoform 2 of Protein inturned	INTU	2.94	4	1	1	6		-3.29962	-0.00141755	-2.45001	0.793136	-1.84669	-0.529529	0.334624	na	-2.13407	1.17651	-4.31858	na	0.16499	0.82051
Q9NZD4	Alpha-hemoglobin-stabilizing protein	AHSP	9.8	1	1	1	19		-0.583813	0.726591	0.508357	0.156573	-0.862991	-1.08564	1.86012	-0.0162162	-0.226629	0.412933	-1.70193	0.298227	1.08108	0.820702
P02745	Complement C1q subcomponent subunit A	C1QA	8.98	1	1	1	30		-0.178021	1.9277	0.0804089	0.122509	-0.0754224	-0.0180555	0.207864	1.07467	-0.201901	-1.73966	0.662627	1.14237	0.133016	0.820787
Q9BSL1	Ubiquitin-associated domain-containing protein 1	UBAC1	13.09	2	4	4	11		-0.699863	0.236522	-0.508562	-0.040057	-2.65037	-1.04707	1.52885	-0.310715	-1.46022	0.785945	-1.63876	-0.683776	-0.282361	0.821235
Q15691	Microtubule-associated protein RP/EB family member 1	MAPRE1	20.9	3	5	5	26		-0.662027	0.458863	-0.187706	0.0727574	-1.02658	-0.868022	0.481328	-0.721708	-0.282131	0.568314	-0.427293	-1.17338	0.0802758	0.822241
Q9BRA2	Thioredoxin domain-containing protein 17	TXNDC17	28.46	1	3	3	9		-0.288473	0.520695	-0.32619	0.255536	-1.42401	-0.418556	1.41145	-0.343715	-0.303613	0.710572	-0.0303635	0.10893	0.165576	0.822963
P13591-4	Isoform 4 of Neural cell adhesion molecule 1 O	NCAM1	4.68	6	3	3	9		0.166203	-0.144775	-0.613632	-0.350152	-0.679256	1.73509	-2.02301	0.0600257	0.286929	-1.25734	-0.44879	-0.258605	0.705263	0.823173
O00391-2	Isoform 2 of Sulfhydryl oxidase 1	QSOX1	11.09	2	6	6	45		0.548053	-0.802394	0.441245	-0.0779138	0.501659	1.83261	-1.57888	1.36279	0.59788	-1.84794	0.87215	0.458486	0.133656	0.824276
P09211	Glutathione S-transferase P	GSTP1	14.76	1	2	2	42		-0.1752	1.28362	-0.108797	-0.0997112	-1.17842	-1.25859	1.99814	-0.0755666	-0.9479	0.817687	0.876071	0.140162	0.334151	0.825606
Q12841	Follistatin-related protein 1	FSTL1	2.6	1	1	1	7		-0.0545488	-1.73275	-0.491963	-0.363349	0.0877243	2.78188	-3.65398	0.000353731	0.176884	-1.4275	-0.539774	-2.05227	-0.258944	0.826821
P07237	Protein disulfide-isomerase	P4HB	29.72	1	11	11	87		0.178689	-0.0636143	0.312493	0.195972	0.376346	-0.0670405	-1.55111	-0.720869	0.0305359	0.205612	-0.215658	-0.637064	0.375969	0.827056
Q99490-2	Isoform 2 of Arf-GAP with GTPase, ANK repeat and PH domain-containing protein 2	AGAP2	1.91	2	1	1	2		-1.49945	0.538686	-1.32342	-0.332931	-2.34875	-1.27886	1.99364	-1.05003	-0.772581	-0.0110097	-0.276471	-1.43245	0.796735	0.828384
Q9UGM5	Fetuin-B	FETUB	18.85	1	6	6	41		-0.145605	-0.573696	0.237747	0.223726	1.04839	1.16866	-0.697117	0.984198	0.367909	-1.45531	0.398485	0.677776	-0.487007	0.829657
O15067	Phosphoribosylformylglycinamidine synthase	PFAS	2.47	1	2	2	8		-0.154821	0.162599	-0.48629	-0.138693	-1.5369	-0.0897916	2.07998	0.68139	-1.07162	0.261819	-0.725064	0.266618	-0.221091	0.831088
P07477	Trypsin-1	PRSS1	8.1	3	1	1	9		0.548583	-0.83605	0.841932	0.601182	0.233497	0.824425	-1.90333	0.670315	0.446735	-0.129027	-0.000960143	-0.754437	-0.583749	0.83204
Q15907	Ras-related protein Rab-11B	RAB11B	17.43	2	3	3	8		-0.219735	-0.482013	-0.111616	0.124535	-0.702008	-0.523035	0.195747	-0.159107	-0.267354	0.415571	0.142121	-0.630234	-0.698261	0.834063
P52566	Rho GDP-dissociation inhibitor 2	ARHGDIB	14.93	1	2	2	69		-0.498859	-1.02423	-0.203686	0.361433	-0.177676	0.0757534	-1.43103	-1.75492	0.724496	-0.86386	-0.387525	-1.14963	0.385948	0.834353
P60174-1	Isoform 2 of Triosephosphate isomerase	TPI1	27.71	2	4	4	88		-0.33687	-0.50477	-0.207885	-0.103894	-1.75204	-1.03707	0.504032	-0.532915	-0.66214	0.584064	-0.686818	-1.51712	0.402138	0.834495
Q9Y6R7	IgGFc-binding protein	FCGBP	5.27	1	10	10	48		0.0534566	-2.43294	1.59227	0.141806	-0.514363	2.26547	-3.09608	1.83618	1.10257	-3.58124	0.00648483	0.75933	-0.462854	0.836107
Q9BR76	Coronin-1B	CORO1B	6.13	1	2	2	6		0.224084	1.30475	0.0941847	0.147605	0.773534	0.0430844	0.216048	2.16685	-0.847013	-0.340357	0.95267	0.408793	-0.527278	0.836158
P19338	Nucleolin	NCL	18.59	1	11	11	56		-0.457678	0.190893	-0.206792	-0.0683426	-0.460296	-0.645305	-0.611842	-1.72752	0.0660791	0.597572	-0.693777	-1.13311	0.480788	0.836296
Q04446	1,4-alpha-glucan-branching enzyme	GBE1	7.83	1	4	4	10		-0.465537	-0.0446181	-0.61577	0.141242	-0.175426	0.70967	0.575257	1.45093	-0.631486	-0.222411	-0.179578	0.527875	-0.393749	0.837956
P19827	Inter-alpha-trypsin inhibitor heavy chain H1	ITIH1	17.56	1	9	9	392		0.680884	0.0544486	-0.261165	-0.143611	0.0111584	1.1536	-0.689475	1.37541	0.00346553	-2.21543	1.38623	0.717904	0.12148	0.839537
P09651-3	Isoform 2 of Heterogeneous nuclear ribonucleoprotein A1	HNRNPA1	12.36	4	2	3	32		-0.174192	1.83504	-0.15947	0.237205	-0.986472	-0.986026	0.566017	-0.391184	-0.105483	0.526337	-0.10039	-0.179396	0.0187311	0.840673
P07195	L-lactate dehydrogenase B chain	LDHB	25.15	1	8	8	95		0.0730087	-1.47028	-0.250343	-0.553295	-0.105607	-0.198314	-0.862571	-0.661045	-0.754789	0.520035	-1.0646	-1.69218	0.296409	0.841464
P35754	Glutaredoxin-1	GLRX	47.17	1	2	2	11		0.0805486	1.03375	0.297232	-0.125462	0.0938958	-0.174294	1.04945	0.975587	0.383587	-0.978417	0.289632	1.05942	-0.229814	0.843576
P30533	Alpha-2-macroglobulin receptor-associated protein	LRPAP1	6.72	1	2	2	5		0.188115	0.103208	-0.161549	0.68868	-0.237609	1.11105	-0.115827	0.530424	-0.0553897	0.351662	0.169151	-0.09472	0.179828	0.844297
P02775	Platelet basic protein	PPBP	18.75	1	3	3	26		-0.862226	-0.30288	-0.757302	0.730801	-2.65761	-1.55373	1.58879	-0.0494742	0.677287	-0.401559	-1.37433	-1.24735	-0.111422	0.847985
O14791	Apolipoprotein L1	APOL1	29.15	2	11	11	98		0.239465	-0.547837	-1.3701	-1.12272	-0.371434	1.62979	-0.837956	1.28985	-1.15689	-2.62291	1.84134	1.04171	-1.4971	0.848289
O00764-3	Isoform 3 of Pyridoxal kinase	PDXK	14.64	3	2	2	20		0.664206	1.61993	0.229124	-0.0550269	-0.0434704	0.174121	0.285924	0.706507	-0.044009	-0.0239176	1.01677	0.893428	-0.470415	0.849447
Q02790	Peptidyl-prolyl cis-trans isomerase FKBP4	FKBP4	13.51	1	6	6	16		-0.290625	0.805276	-0.301779	0.0607008	-1.0832	-0.877472	0.698553	-0.626478	-0.455705	0.806123	-0.0378771	-1.31555	0.316636	0.852627
Q96KP4	Cytosolic non-specific dipeptidase	CNDP2	18.11	2	6	6	41		0.0312686	0.837464	0.235805	0.264445	-0.583915	-0.30092	0.0286744	-0.320224	-0.64513	0.357445	0.92271	0.316093	0.121827	0.854345
P37802	Transgelin-2	TAGLN2	32.66	1	5	5	46		-0.553824	0.195711	-0.113611	-0.0212801	-1.51035	0.228859	0.457911	-0.800569	-0.39197	0.370528	0.408037	-1.00685	-0.102708	0.854809
O75367-3	Isoform 3 of Core histone macro-H2A.1	H2AFY	15.63	4	4	4	14		0.0358712	0.945202	0.157074	-0.467575	-0.243175	-0.670107	0.946737	-0.463634	-0.391202	1.20641	0.0479118	0.515538	0.0824244	0.855419
O15400-2	Isoform 2 of Syntaxin-7	STX7	11.72	2	2	2	8		0.167233	1.10126	0.700913	-0.153012	0.53533	-0.298093	0.373314	-0.212382	0.736517	0.186727	-0.539296	0.739243	0.842087	0.856477
Q16881-5	Isoform 5 of Thioredoxin reductase 1, cytoplasmic	TXNRD1	14.03	6	3	3	14		0.113619	1.00941	0.798996	-0.00811001	1.48709	-0.414461	-0.422999	0.627291	0.318239	-0.609077	-0.185031	1.17708	0.445931	0.857879
P13645	Keratin, type I cytoskeletal 10	KRT10	43.84	16	19	21	308		0.875212	-1.1361	0.203984	0.367509	0.373056	1.1628	-1.54151	-0.134264	0.0436128	0.0801788	0.130482	0.264405	-0.594475	0.858076
P00352	Retinal dehydrogenase 1	ALDH1A1	9.98	2	5	5	71		-0.451104	-0.626401	0.0579417	0.125413	-1.25076	-0.84033	0.0380849	-0.654318	-0.828924	0.569199	-0.682448	-1.11774	-0.153949	0.858216
Q15019	Septin-2	2014-09-02	7.76	2	2	2	8		0.320125	0.654291	0.210183	-0.156703	-0.344585	-0.410727	1.19863	0.632837	-0.422743	0.520496	0.474468	0.83795	-0.43821	0.859536
O43242	26S proteasome non-ATPase regulatory subunit 3	PSMD3	6.18	1	3	3	7		-0.708657	-0.162755	-0.595787	-0.579725	-1.06994	-0.774031	0.519656	-1.14294	-0.930908	0.777236	-0.422222	-1.23995	-0.311067	0.860627
P06748-3	Isoform 3 of Nucleophosmin	NPM1	8.49	3	2	2	14		-0.00784698	0.0790256	0.106945	-0.559486	-0.850847	-1.8175	0.369203	-1.05658	-0.386426	0.432548	-0.539236	-0.795287	0.46482	0.862486
P00738	Haptoglobin	HP	14.53	3	5	5	59		-1.60515	-1.07138	-2.56926	-2.12571	-1.08841	0.0183196	0.0714345	-1.08425	-2.54667	0.0868464	1.0437	-1.31077	-2.64415	0.863769
P08758	Annexin A5	ANXA5	20.63	1	5	6	62		-0.545547	0.658215	-0.297664	0.490028	-1.54648	-0.985174	1.70558	-1.18247	-1.18295	0.514516	-0.0630326	0.398325	0.506712	0.866897
P43487	Ran-specific GTPase-activating protein	RANBP1	44.28	1	6	6	16		-1.24417	-0.346298	-0.593529	0.236071	-1.8631	-0.499092	-2.06441	-1.33975	-0.270369	1.38639	-2.41393	-2.09577	-0.0753876	0.866999
P07384	Calpain-1 catalytic subunit	CAPN1	11.76	1	6	6	28		-0.152226	0.213417	-0.621755	-0.235428	-0.787153	-0.569482	0.693528	-0.13651	-0.783277	0.70922	-0.795163	-0.453776	-0.0969059	0.868445
Q15582	Transforming growth factor-beta-induced protein ig-h3	TGFBI	22.11	1	9	9	121		0.557089	-1.0424	0.4837	-0.229723	2.15401	1.52368	-2.49263	0.513363	1.26137	-1.89875	-0.234239	0.873903	-0.481781	0.868909
P20742	Pregnancy zone protein	PZP	11.74	2	11	12	382		1.28961	-1.34844	-0.656808	0.93781	0.805499	-2.86228	-2.89138	2.12244	-1.26606	-4.13599	2.9139	0.582282	-2.97146	0.869267
Q8NBS9	Thioredoxin domain-containing protein 5	TXNDC5	12.04	1	3	3	10		0.174778	0.586878	0.609612	0.176888	0.93273	0.20612	-0.246154	0.245616	0.442385	-0.139783	0.0504091	0.944751	0.773362	0.869996
P00167-2	Isoform 2 of Cytochrome b5	CYB5A	43.88	2	3	3	30		-0.369718	-0.776054	-0.144291	0.65557	-0.761248	-0.794602	0.814174	-0.093204	-0.0227398	0.735852	-1.52386	-0.277502	0.407487	0.87024
P24534	Elongation factor 1-beta	EEF1B2	6.67	1	1	1	4		-0.597305	0.408893	0.282897	-0.0563663	-0.993462	-0.647809	-0.239182	-1.40869	0.110978	0.333412	-0.411982	-0.980214	0.425507	0.870435
P12956	X-ray repair cross-complementing protein 6	XRCC6	4.93	1	2	2	8		-0.426593	0.449653	-0.36608	0.0112403	-0.694715	-1.25258	-0.886651	-1.2822	-0.796919	0.889155	-0.517876	-0.768461	0.135242	0.871025
P02652	Apolipoprotein A-II	APOA2	57	1	5	5	515		0.310862	-1.04097	-1.16026	-0.665241	-0.0496536	1.01455	-0.436296	0.976009	-0.642897	-2.62546	0.890566	0.607435	-1.58148	0.871106
P14625	Endoplasmin	HSP90B1	23.16	2	15	16	109		-0.328407	-0.119278	-0.137104	0.0103801	-0.932851	-0.455325	-0.193195	-0.964207	-0.896087	1.29078	-0.93028	-0.397668	0.413665	0.872119
Q9NQG5	Regulation of nuclear pre-mRNA domain-containing protein 1B	RPRD1B	4.6	1	1	1	5		-0.26678	0.629351	-0.0523779	0.754794	-0.0495404	-0.863422	1.28949	0.0801063	-0.234815	0.896779	-0.255048	-0.0424624	0.453061	0.872173
Q68BL8	Olfactomedin-like protein 2B	OLFML2B	1.07	1	1	1	6		0.602931	-2.11202	-0.0923801	0.0872543	1.23001	2.15832	-3.68884	0.0184508	-0.502392	-0.778939	0.312191	-0.953325	-0.484887	0.872219
Q9C0C9	Ubiquitin-conjugating enzyme E2 O	UBE2O	4.88	1	3	3	8		-0.753318	-1.31443	-1.08407	-0.307852	-2.51454	-0.254823	0.277116	-0.182213	-0.698319	0.445064	-1.73206	-2.0227	-0.433337	0.879713
P08697-2	Isoform 2 of Alpha-2-antiplasmin	SERPINF2	27.63	2	8	8	67		0.55093	-2.29478	-0.36586	0.474972	0.531823	1.29347	-2.16566	1.82824	0.0224446	-2.01685	0.280741	-0.451595	-0.66751	0.881178
Q9NWV4	UPF0587 protein C1orf123	C1orf123	5	1	1	1	4		-0.27563	1.00626	0.0135861	-0.226503	-0.599516	-0.238761	2.45121	1.0991	-0.828331	1.51453	-0.364977	0.130559	-0.23355	0.881686
Q16543	Hsp90 co-chaperone Cdc37	CDC37	14.81	1	4	4	16		-0.74314	-0.561497	-0.133677	0.198066	-0.327391	-0.510025	-0.012565	-1.49123	-0.261145	0.620152	-0.430967	-0.929126	0.411558	0.88612
Q99471-2	Isoform 2 of Prefoldin subunit 5	PFDN5	27.27	2	1	1	10		-0.18179	0.40941	-0.0254614	0.67317	0.0740728	-1.05807	0.16274	-0.401186	-0.241568	0.844082	0.154894	-0.930436	0.337106	0.886719
P58546	Myotrophin O	MTPN	28.81	1	3	3	15		-1.56335	-0.783746	-0.994052	0.0263369	-3.15044	-1.46119	-0.139352	-1.40317	-1.14874	-0.0421379	-1.31245	-2.2978	-0.241832	0.887339
P15169	Carboxypeptidase N catalytic chain	CPN1	6.99	1	3	3	23		0.516446	-2.12862	-0.265897	-0.192622	0.614698	1.8742	-2.51857	0.24152	-0.112878	-3.36087	0.835572	-0.345062	0.226001	0.891006
P01009	Alpha-1-antitrypsin	SERPINA1	15.79	3	5	5	27		-0.904992	-1.96218	-1.50078	-1.15901	-0.0303577	1.87357	-0.193387	1.55504	-0.868677	-0.823457	-1.50655	-0.0460029	-1.07595	0.891216
P08107	Heat shock 70 kDa protein 1A/1B	HSPA1A	28.55	3	7	14	196		-0.260538	-0.119234	0.0261591	0.0766175	-0.168201	-0.863685	0.15993	-0.705338	0.0429775	0.354095	-0.486468	-0.409801	0.407332	0.891686
Q13642-3	Isoform 3 of Four and a half LIM domains protein 1	FHL1	6.19	5	1	1	6		-0.148425	-0.397992	1.17231	-0.576045	-1.94533	-1.39825	0.984417	0.451888	-2.21142	1.50683	-0.427245	-1.79705	-0.086269	0.892286
P58107	Epiplakin	EPPK1	3.14	1	1	2	12		-0.304562	1.94731	-0.0445823	0.221854	-0.28741	0.67403	1.12242	-0.252539	2.96519	-0.163002	-0.410458	0.861521	-0.653193	0.893454
Q01518	Adenylyl cyclase-associated protein 1	CAP1	24.84	1	1	10	114		-0.239035	0.207114	0.0485904	-0.139932	0.229662	-0.495714	-0.0706093	-0.0169196	-0.132152	-0.520172	0.126933	-0.454359	0.460757	0.894229
Q01469	Fatty acid-binding protein, epidermal	FABP5	22.22	2	2	2	29		0.169467	1.10315	0.95122	0.622446	0.959819	0.492363	-0.733291	-0.0745373	1.37142	-0.730318	0.0723569	1.70483	0.362599	0.895431
O43396	Thioredoxin-like protein 1	TXNL1	33.22	1	5	5	26		-0.922823	-0.915188	-0.607731	-0.129198	-1.85747	-0.92793	0.688143	-1.10188	-1.12062	0.448387	-0.635359	-1.66249	-0.266758	0.898899
Q9UBR2	Cathepsin Z	CTSZ	10.56	1	3	3	8		0.675725	1.26007	0.879266	0.81277	0.525867	0.29934	-0.87821	-0.206549	1.14299	-0.174142	0.48815	1.73563	-0.246498	0.899535
O43399-2	Isoform 2 of Tumor protein D54	TPD52L2	13.44	5	2	2	12		0.631705	0.731582	0.597206	0.118034	1.03344	-0.469942	-1.68668	-1.25753	0.9046	0.0423061	-0.226904	0.802381	0.925594	0.904412
P08133	Annexin A6	ANXA6	7.58	1	4	4	10		0.237555	0.214826	0.0798033	-0.955237	-1.13282	-0.950022	1.31042	-1.14349	-0.918831	0.665096	-0.606955	1.30409	0.0464575	0.90603
P36222	Chitinase-3-like protein 1	CHI3L1	9.14	1	3	3	23		0.919508	-1.40495	1.62203	-0.22016	0.986714	0.762237	-2.38776	2.04691	0.542147	-2.86763	-1.20754	1.33509	1.04224	0.90726
O00533	Neural cell adhesion molecule L1-like protein	CHL1	1.57	2	2	2	6		0.408219	-1.38822	-0.394961	-0.570532	0.249059	2.00731	-1.69722	-0.218152	0.442395	-2.17084	0.325677	-0.0692183	0.0595655	0.908299
P04264	Keratin, type II cytoskeletal 1	KRT1	28.26	9	13	21	342		0.324904	-1.97157	0.22598	0.289318	0.767769	1.20527	-2.16372	-0.352159	0.346563	-0.290323	0.290636	-0.532459	-0.197709	0.908321
P52790	Hexokinase-3	HK3	4.01	1	3	3	10		0.867093	0.338388	0.0419333	-0.359626	0.29585	0.922592	-1.69721	-0.306325	-0.559363	-0.648995	1.46398	0.610493	-0.553336	0.908446
O75368	SH3 domain-binding glutamic acid-rich-like protein	SH3BGRL	62.28	1	7	7	49		-0.526918	-0.0926362	0.141316	0.387804	0.0821647	-1.00414	0.343091	-0.859869	0.464436	0.167699	-0.408617	-0.666067	0.514497	0.908569
P30047	GTP cyclohydrolase 1 feedback regulatory protein	GCHFR	19.05	1	1	1	12		0.104767	0.856119	1.25414	0.213888	1.41481	-1.72754	-0.706025	-0.215061	0.584314	-0.849116	0.436649	0.538474	0.373831	0.913264
O43768-8	Isoform 8 of Alpha-endosulfine	ENSA	20	8	2	2	7		-0.365537	0.551426	0.316545	0.127901	0.145593	-1.00083	0.62822	-1.19409	0.603817	0.878155	0.0429669	-0.583819	0.862171	0.913392
Q12913-2	Isoform 2 of Receptor-type tyrosine-protein phosphatase eta	PTPRJ	16.33	2	5	5	24		-0.0447239	-2.06593	0.475792	-0.0444786	0.39372	2.64504	-0.944652	0.431613	0.900102	-2.43275	-0.0524199	0.702436	0.306956	0.913663
P09486	SPARC	SPARC	12.87	1	3	3	22		0.946527	0.256855	-1.03263	0.549845	-0.856419	2.25797	-0.944372	1.86766	-0.446092	0.139107	-1.42449	0.245802	0.202553	0.914103
O43866	CD5 antigen-like	CD5 antigen-like OS=Homo sapiens GN=CD5L PE=1 SV=1 - [CD5L_HUMAN]	10.37	1	2	2	9		0.688558	-0.988634	-1.00005	0.00851229	-2.18717	1.04114	-0.480462	-0.663386	-0.734788	-0.693731	-0.614078	-0.253635	0.161348	0.918558
P43652	Afamin	Afamin OS=Homo sapiens GN=AFM PE=1 SV=1 - [AFAM_HUMAN]	17.7	1	10	10	309		0.238377	-1.21708	0.0431883	-0.267306	0.340514	1.195	-1.31417	0.763745	0.478533	-2.07846	0.180469	-0.133887	0.277288	0.919386
P04114	Apolipoprotein B-100	APOB	30.48	1	100	100	1766		0.0277353	-1.80624	-1.2501	-1.73821	-0.626731	2.53304	-1.66278	-0.270701	-1.26471	-3.14039	1.83101	-0.00747538	-1.56882	0.921304
P18206-2	Isoform 1 of Vinculin	VCL	16.7	3	17	17	163		0.0549862	-0.609266	0.429468	-0.716491	0.323019	0.260309	-0.511724	-1.12476	0.0208255	1.07199	-0.542254	-0.918914	0.60292	0.921872
P35241	Radixin	RDX	14.24	2	6	7	40		-0.288395	0.0866415	0.325554	0.186381	0.0341688	-0.209886	0.474967	-0.302456	0.252604	0.600521	-0.628569	0.137818	0.591782	0.922317
P30041	Peroxiredoxin-6	PRDX6	41.07	1	8	8	145		-1.11667	0.155796	-0.690405	-0.196856	-2.35546	-0.950204	1.5524	-0.792562	-1.43158	0.85782	-1.4013	-0.533299	-0.135739	0.92349
Q9P2E9-3	Isoform 2 of Ribosome-binding protein 1	RRBP1	14.94	3	13	13	38		-0.0502341	-0.34984	0.433131	-0.147522	1.07191	-0.843037	-0.785448	-0.756228	0.126662	1.01858	-0.898144	-0.849895	0.540861	0.923777
P36980-2	Isoform Short of Complement factor H-related protein 2	CFHR2	18.52	2	3	4	25		0.482849	-1.67146	0.61592	0.644277	0.294589	0.979824	-1.41423	1.45353	0.91932	-1.61227	0.340001	-0.42055	-0.386371	0.92401
Q9Y3D6	Mitochondrial fission 1 protein	FIS1	7.24	1	1	1	6		-1.22345	-0.262939	-0.981094	-1.05418	-1.26325	-1.08615	0.200775	-1.9458	-0.972534	0.511985	-0.723323	-1.58074	0.09215	0.925597
O00299	Chloride intracellular channel protein 1	CLIC1	12.45	1	2	2	26		0.102591	0.196973	0.144059	0.120354	-0.547874	-0.395534	-0.070963	-0.0478416	-0.53356	-0.098259	0.946393	-0.00907358	-0.50958	0.925849
P15941-6	Isoform 6 of Mucin-1	MUC1	7.39	7	1	1	7		-0.128757	0.378688	-0.227115	0.18207	-0.825962	0.69126	-0.471795	0.178908	0.0663156	-0.96449	0.90202	-1.58973	1.32554	0.92657
P21266	Glutathione S-transferase Mu 3	GSTM3	18.67	1	3	3	12		0.317331	-0.0642652	0.268376	0.248986	-1.3483	-0.0435855	0.416165	-0.990755	-0.896031	1.65273	0.830669	-1.19785	0.702843	0.929791
P62158	Calmodulin	CALM1	46.98	2	9	9	158		-0.403855	-2.02415	0.76889	-0.00278057	0.62747	1.41368	-2.07406	-1.24624	0.357931	0.708272	-0.569839	-1.0638	0.687052	0.934914
Q15046	Lysine--tRNA ligase	KARS	5.53	2	2	2	6		0.239631	1.54614	0.194709	0.554695	-0.382662	-0.3163	-0.123373	-0.376932	-0.304003	0.274527	0.902553	0.960021	0.175972	0.938561
P98160	Basement membrane-specific heparan sulfate proteoglycan core protein	HSPG2	6.15	1	18	18	113		0.114904	-1.66705	0.346578	-0.0958423	0.396395	2.49988	-1.44628	1.29284	0.192702	-1.52791	-0.678302	0.87037	-0.342668	0.939481
P80188	Neutrophil gelatinase-associated lipocalin	LCN2	17.68	2	3	3	27		1.57721	-0.978954	0.0452818	-1.19041	1.27196	1.51431	-2.99611	-0.260834	1.47152	-2.15676	-0.454563	0.432986	0.712658	0.939596
P14314-2	Isoform 2 of Glucosidase 2 subunit beta	PRKCSH	10.48	2	4	4	19		-0.201184	-1.39138	0.878345	-0.333464	1.17454	0.394678	-2.60372	-0.672787	0.114841	0.103323	-1.3478	-1.14979	0.884368	0.941914
P26038	Moesin	MSN	44.02	1	23	24	174		0.223963	-0.499347	0.585744	-0.176796	0.96612	-0.428369	-0.826318	-0.963168	0.575383	-0.534457	0.245247	-0.613862	0.986515	0.942917
P02766	Transthyretin	TTR	28.57	1	4	4	198		-0.110819	-2.70071	0.243124	-0.336394	1.20752	0.787557	-1.71755	1.08393	0.478226	-1.79622	-0.409353	-0.318942	-0.999824	0.945226
Q09666	Neuroblast differentiation-associated protein AHNAK	AHNAK	16.23	2	27	28	190		-0.884119	-0.642895	0.672772	0.0845872	-0.298192	-0.368011	-1.8202	-2.19463	0.958812	0.222374	-0.682652	-1.30542	0.415261	0.951529
P18065	Insulin-like growth factor-binding protein 2	IGFBP2	8.62	1	2	2	6		-0.0717484	0.42482	-0.386915	0.313848	0.147279	1.69855	1.18005	0.541788	1.08123	0.0589091	0.323454	0.674693	0.273325	0.952528
Q13822	Ectonucleotide pyrophosphatase/phosphodiesterase family member 2	ENPP2	8	3	4	4	20		0.187386	0.0903144	0.631671	-0.413306	1.20843	1.34922	-1.40961	2.13966	0.0989737	-2.08064	0.169929	1.1966	0.11753	0.954108
P62314	Small nuclear ribonucleoprotein Sm D1	SNRPD1	16.81	1	1	1	10		0.492332	1.77871	0.212908	0.123604	1.05573	0.553476	0.529703	1.91887	0.8012	-0.471675	0.509283	2.01033	-0.876061	0.954548
P00491	Purine nucleoside phosphorylase	PNP	24.22	1	7	7	60		-1.03271	0.235327	-0.974838	-0.0958021	-3.14938	-1.20787	1.95293	-0.475809	-2.091	0.80843	-1.34848	-1.17348	0.358787	0.955792
P00558	Phosphoglycerate kinase 1	PGK1	25.66	2	10	10	101		-0.323938	-0.919655	-0.617174	-0.43657	-1.55581	-0.0428658	0.126039	-0.887548	-1.18049	0.761065	-0.271499	-1.5355	-0.239228	0.959043
P13861	cAMP-dependent protein kinase type II-alpha regulatory subunit	PRKAR2A	6.68	1	2	2	4		0.555192	1.59525	0.224048	-0.1306	-0.094193	-1.29913	1.18979	0.165639	-0.00635686	0.951026	0.690073	0.371141	-0.290408	0.959757
P11021	78 kDa glucose-regulated protein	HSPA5	28.44	3	14	16	204		-0.505743	-0.14317	-0.0794012	0.016281	-0.241936	-0.42293	-0.542898	-0.905016	-0.175616	1.2631	-1.22205	-1.23372	0.509393	0.960871
Q9NTK5	Obg-like ATPase 1	OLA1	25.76	3	6	6	26		-0.419629	-0.103554	-0.341188	0.404395	-2.18576	-1.09823	1.10154	0.0515151	-1.21958	0.590083	-0.70305	-0.785904	-0.346902	0.961044
Q92734	Protein TFG	TFG	2	1	1	1	4		-0.264375	1.10458	-0.0126947	-0.62091	0.131204	-0.656887	1.3493	-0.20492	-0.515048	1.23556	-0.34352	-0.0654783	0.655136	0.961896
P17858	6-phosphofructokinase, liver type	PFKL	6.79	2	4	4	9		0.768532	0.254018	-0.115345	-0.151722	-0.859041	0.559129	1.22608	1.14498	-0.510822	-0.0813892	1.43718	0.0720392	-0.499341	0.962683
P05090	Apolipoprotein D	APOD	17.46	1	3	3	64		0.426382	-2.28823	-1.18537	-0.933048	0.212973	2.23749	-1.78927	0.167986	-0.136129	-2.8608	0.414729	0.25319	-0.467737	0.964223
P35908	Keratin, type II cytoskeletal 2 epidermal	KRT2	29.42	7	9	18	164		0.901039	-2.0347	0.46909	0.192967	0.607872	1.02059	-1.79507	-0.241888	0.360727	0.0628864	0.102952	-0.309558	-0.67072	0.964403
Q9Y5Z4	Heme-binding protein 2	HEBP2	7.32	1	1	1	9		-0.0564902	0.725966	0.0973082	-0.0824659	0.361342	-0.967588	1.41779	-0.490788	0.141462	0.113107	0.154954	0.747467	0.523767	0.965143
Q53FA7	Quinone oxidoreductase PIG3	TP53I3	9.64	2	3	3	8		0.179699	-0.413476	0.706979	-0.101561	0.613562	-1.57824	0.290956	0.00948746	0.40916	-0.126857	0.65191	-1.7275	0.637062	0.968569
P59998	Actin-related protein 2/3 complex subunit 4	ARPC4	4.17	1	1	1	4		1.57823	1.82738	0.879026	0.487603	1.08646	-0.407408	-1.43861	1.03698	0.216091	-0.512666	1.77506	1.3172	-0.252013	0.968619
Q9BRG1	Vacuolar protein-sorting-associated protein 25	VPS25	8.52	1	1	1	4		-0.682534	0.342608	-0.137063	0.00558377	-1.99848	-1.18041	1.04375	-0.518686	-1.50764	1.0467	-0.234318	-1.14246	0.00371739	0.971227
P0C0L5	Complement C4-B	C4B	27.69	9	1	31	1033		0.315882	1.53291	-0.434339	-0.0125062	-0.261161	0.541895	1.46652	2.01705	-0.342975	-0.473862	0.329963	1.1166	-0.0537647	0.971552
P22314	Ubiquitin-like modifier-activating enzyme 1	UBA1	18.9	3	14	14	97		-0.330018	0.0230637	-0.184082	0.0955639	-1.73302	-1.05055	0.885441	-0.304193	-1.44858	0.515023	0.177292	-0.711874	-0.0988065	0.971646
O75937	DnaJ homolog subfamily C member 8	DNAJC8	11.46	1	1	1	11		-0.906579	-0.324537	-0.141532	0.0576159	0.466267	-0.579413	-1.00807	-0.955941	0.200432	-0.444769	-0.995562	na	0.516374	0.972796
Q9H254-2	Isoform 2 of Spectrin beta chain, non-erythrocytic 4	SPTBN4	0.53	3	1	1	9		0.408248	1.46691	-0.0325539	0.252248	0.811163	0.0016585	1.72717	0.840435	0.365005	0.40761	0.00468677	1.82651	0.605172	0.973238
P07311	Acylphosphatase-1	ACYP1	10.1	1	1	1	8		-0.374705	-0.919088	-0.255046	0.304186	-1.54639	-1.13076	0.317516	-0.871659	-0.145843	0.172126	-0.849339	-1.34022	-0.129573	0.973248
Q16181-2	Isoform 2 of Septin-7	2014-09-07	2.29	2	2	2	6		-0.94274	0.64336	-0.307284	-0.179533	-1.01574	-0.236788	0.391806	-0.776536	-0.183191	0.990162	-0.390007	-1.46104	0.326826	0.973846
P01019	Angiotensinogen	AGT	17.11	1	6	6	156		0.40331	-1.78644	0.652034	-0.169764	1.4804	1.09001	-1.79807	1.1519	0.37538	-2.25851	0.45946	0.575828	-0.28261	0.975697
P48147	Prolyl endopeptidase	PREP	6.06	1	3	3	5		0.147295	1.12423	0.130514	0.0031922	-0.768633	-0.319024	1.0394	0.290891	-0.742951	0.461205	0.750826	0.452191	-0.112783	0.97602
P22392	Nucleoside diphosphate kinase B	NME2	9.87	2	1	1	5		-1.28289	-1.27414	-0.599386	0.345584	-2.31589	-1.51746	-0.709271	-1.79334	-1.12077	0.0606439	-1.15884	-2.57152	0.189856	0.977524
P40926	Malate dehydrogenase, mitochondrial	MDH2	9.17	1	3	3	14		0.743996	-0.267562	0.278345	0.0699938	-0.72863	-1.18928	0.088386	-0.0140129	-0.911935	0.206464	0.130037	-0.391812	0.0702168	0.979147
P31948	Stress-induced-phosphoprotein 1	STIP1	14.18	1	8	8	36		-1.06859	-0.480467	-0.565849	0.202787	-1.80356	-0.801342	0.0629745	-1.19631	-0.886415	0.786121	-0.987061	-1.83125	0.231094	0.981308
P31146	Coronin-1A	CORO1A	11.71	1	3	3	21		0.832515	1.62899	0.0932864	0.0986249	0.231764	-0.360587	-0.0290669	0.0644895	0.210942	0.0915804	0.501427	0.926328	0.384567	0.982492
P01266	Thyroglobulin	TG	30.13	2	48	48	3150		-0.541824	-0.544031	-0.115988	1.9149	1.59457	-2.13305	-0.625093	3.76094	-1.27518	-0.30974	-2.26743	0.789423	-0.952853	0.982613
P54727	UV excision repair protein RAD23 homolog B	RAD23B	11.74	1	3	3	23		-0.650371	-0.90458	0.294752	-0.185099	0.26629	-0.645725	-0.535111	-1.17058	0.354807	-0.0529654	-0.406375	-1.46775	0.677362	0.985038
P00746	Complement factor D	CFD	23.32	1	3	3	22		0.191788	-1.36454	0.566791	-0.326739	0.519392	0.860489	-1.78676	0.661884	0.556996	-2.46388	-0.415149	0.346678	0.228803	0.986469
P42785	Lysosomal Pro-X carboxypeptidase	PRCP	3.83	1	1	1	14		-0.193617	-0.40618	0.233144	0.288569	-0.640488	-0.27991	-0.401104	0.368361	-0.533425	0.230818	-0.345365	-0.642197	-0.298855	0.986943
P05783	Keratin, type I cytoskeletal 18	KRT18	42.33	7	13	14	127		-0.715546	0.504679	-0.862791	-0.702568	-1.09053	-0.13248	1.21615	-0.199937	-1.28779	1.41733	-1.13438	-0.427937	0.153942	0.987242
P40227	T-complex protein 1 subunit zeta	CCT6A	6.78	1	4	4	14		-1.04727	0.189086	-1.51681	-0.489592	-2.03621	-1.31278	1.16333	-0.620811	-1.88249	0.925714	-0.364966	-1.68879	-0.747779	0.988916
P30040	Endoplasmic reticulum resident protein 29	ERP29	9.58	1	2	2	22		-0.0177318	-0.0467615	0.183677	0.448201	-0.00384611	-1.07885	-1.08363	-0.837784	0.0945162	0.308591	-0.605599	-1.26026	0.897149	0.989089
P26885	Peptidyl-prolyl cis-trans isomerase FKBP2	FKBP2	38.73	1	3	3	8		-0.363752	1.41141	0.0982675	-0.00322414	-0.168652	-1.2068	0.551217	-0.74597	-0.189011	0.9942	-0.458577	-0.175359	0.87984	0.99022
P11586	C-1-tetrahydrofolate synthase, cytoplasmic	MTHFD1	2.46	1	2	2	6		0.169202	1.27169	-1.21452	-0.386223	-0.571325	-0.0412421	2.33815	0.683819	-0.721221	0.327373	1.03094	0.524901	-0.545507	0.990316
O94903	Proline synthase co-transcribed bacterial homolog protein	PROSC	4.73	1	1	1	4		-0.132923	-0.754901	-0.0379026	0.150659	-1.46405	-0.884083	0.237551	-0.534538	-0.54914	0.780309	-0.217542	-2.14852	0.17034	0.992611
P00918	Carbonic anhydrase 2	CA2	28.08	1	5	5	316		-0.815923	-0.252763	-0.372816	0.345889	-2.53045	-1.2369	1.24418	-0.271228	-0.640779	0.454723	-1.57377	-1.48565	0.432599	0.99613
P14618	Pyruvate kinase isozymes M1/M2	PKM	38.61	3	15	16	172		0.423487	0.988783	-0.299003	-0.0257816	-0.148869	0.385672	-0.886828	-0.11634	-0.631221	0.0644251	1.32154	0.0333598	-0.306622	0.996375
P52565	Rho GDP-dissociation inhibitor 1	ARHGDIA	18.14	1	3	3	51		-0.801593	-0.878998	0.0508932	0.22859	-0.0241398	-0.684137	-0.631343	-1.8216	0.328115	0.581403	-0.258208	-1.3922	0.222348	0.997175
P02751-3	Isoform 3 of Fibronectin	FN1	22.8	12	1	28	869		-1.23873	-3.28039	-1.11092	-1.42446	-1.11044	2.70695	-1.2498	-0.94247	-0.276142	-2.22458	-1.71887	-1.14289	0.544991	0.998355
O75832-2	Isoform 2 of 26S proteasome non-ATPase regulatory subunit 10	PSMD10	4.64	2	1	1	2		-0.657491	-0.348283	-0.184177	-0.188468	-1.27407	-0.825025	0.41516	-0.125532	-1.04723	0.477379	-0.572044	-1.03692	-0.317969	0.998932
PSM - Peptide spectrum match; na - not avaliable. Significant differencies between cPTCs and benign cystic lesions are indicated in bold.
(*) Selcted for further analyses
