# Supplementary material for: Differential Protein Expression Profiles of Cyst Fluid from Papillary Thyroid Carcinoma and Benign Thyroid Lesions
Source: PLoS One. 2015 May 15;10(5):e0126472. doi: 10.1371/journal.pone.0126472 (PMC4433121; doi:10.1371/journal.pone.0126472)
Supplement: S5 Table — (XLSX) [file pone.0126472.s007.xlsx]

## Sheet: Sheet1
Suppelementary Table S5. Summary of gene ontology analyses of 841 proteins identified by LC MS/MS in depleted cyst fuid.
GO Term	Description	P-value	FDR q-value	Enrichment	Genes
GO:0072562	Blood microparticle	0.0000000385	0.0000228	2.39	A1BG - alpha-1-b glycoprotein, HSPA1B - heat shock 70kda protein 1b, A2M - alpha-2-macroglobulin, C9 - complement component 9, SERPINA3 - serpin peptidase inhibitor, clade a (alpha-1 antiproteinase, antitrypsin), member 3, APOA2 - apolipoprotein a-ii, APOA1 - apolipoprotein a-i, ORM1 - orosomucoid 1, APOA4 - apolipoprotein a-iv, ORM2 - orosomucoid 2, HBA2 - hemoglobin, alpha 2, CP - ceruloplasmin…
GO:0044421	Extracellular region part	0.000000143	0.0000425	1.16	A1BG - alpha-1-b glycoprotein, A2M - alpha-2-macroglobulin, HSPA1B - heat shock 70kda protein 1b, PRDX6 - peroxiredoxin 6, SERPINA3 - serpin peptidase inhibitor, clade a (alpha-1 antiproteinase, antitrypsin), member 3, NCL - nucleolin, GDI2 - gdp dissociation inhibitor 2, DCD - dermcidin, LDHB - lactate dehydrogenase b, CP - ceruloplasmin (ferroxidase), IQGAP1 - iq motif containing gtpase activat…
GO:0043230	Extracellular organelle	0.000000245	0.0000483	1.21	A1BG - alpha-1-b glycoprotein, A2M - alpha-2-macroglobulin, HSPA1B - heat shock 70kda protein 1b, PRDX6 - peroxiredoxin 6, SERPINA3 - serpin peptidase inhibitor, clade a (alpha-1 antiproteinase, antitrypsin), member 3, NCL - nucleolin, GDI2 - gdp dissociation inhibitor 2, DCD - dermcidin, CP - ceruloplasmin (ferroxidase), LDHB - lactate dehydrogenase b, IQGAP1 - iq motif containing gtpase activat…
GO:0065010	extracellular membrane-bounded organelle	0.000000245	0.0000362	1.21	A1BG - alpha-1-b glycoprotein, A2M - alpha-2-macroglobulin, HSPA1B - heat shock 70kda protein 1b, PRDX6 - peroxiredoxin 6, SERPINA3 - serpin peptidase inhibitor, clade a (alpha-1 antiproteinase, antitrypsin), member 3, NCL - nucleolin, GDI2 - gdp dissociation inhibitor 2, DCD - dermcidin, CP - ceruloplasmin (ferroxidase), LDHB - lactate dehydrogenase b, IQGAP1 - iq motif containing gtpase activat…
GO:0070062	extracellular vesicular exosome	0.000000245	0.000029	1.21	A1BG - alpha-1-b glycoprotein, A2M - alpha-2-macroglobulin, HSPA1B - heat shock 70kda protein 1b, PRDX6 - peroxiredoxin 6, SERPINA3 - serpin peptidase inhibitor, clade a (alpha-1 antiproteinase, antitrypsin), member 3, NCL - nucleolin, GDI2 - gdp dissociation inhibitor 2, DCD - dermcidin, CP - ceruloplasmin (ferroxidase), LDHB - lactate dehydrogenase b, IQGAP1 - iq motif containing gtpase activat…
GO:0031988	membrane-bounded vesicle	0.00000273	0.00027	1.19	A1BG - alpha-1-b glycoprotein, HSPA1B - heat shock 70kda protein 1b, A2M - alpha-2-macroglobulin, PRDX6 - peroxiredoxin 6, SERPINA3 - serpin peptidase inhibitor, clade a (alpha-1 antiproteinase, antitrypsin), member 3, NCL - nucleolin, PDIA4 - protein disulfide isomerase family a, member 4, GDI2 - gdp dissociation inhibitor 2, DCD - dermcidin, LDHB - lactate dehydrogenase b, CP - ceruloplasmin (f…
GO:0031982	Vesicle	0.00000925	0.000782	1.18	A1BG - alpha-1-b glycoprotein, A2M - alpha-2-macroglobulin, HSPA1B - heat shock 70kda protein 1b, PRDX6 - peroxiredoxin 6, SERPINA3 - serpin peptidase inhibitor, clade a (alpha-1 antiproteinase, antitrypsin), member 3, NCL - nucleolin, PDIA4 - protein disulfide isomerase family a, member 4, GDI2 - gdp dissociation inhibitor 2, DCD - dermcidin, CP - ceruloplasmin (ferroxidase), LDHB - lactate dehy…
GO:0005882	Intermediate filament	0.0000258	0.00191	2.69	KRT2 - keratin 2, KRT19 - keratin 19, KRT1 - keratin 1, VIM - vimentin, KRT5 - keratin 5, LMNB2 - lamin b2, KRT8 - keratin 8, KRT7 - keratin 7, KRT10 - keratin 10, KRT9 - keratin 9, LMNB1 - lamin b1, KRT14 - keratin 14, KRT16 - keratin 16, KRT18 - keratin 18
GO:0005615	Extracellular space	0.0000461	0.00303	1.71	CSTA - cystatin a (stefin a), PRDX6 - peroxiredoxin 6, CST3 - cystatin c, APOA1 - apolipoprotein a-i, ORM1 - orosomucoid 1, APOB - apolipoprotein b, APOA4 - apolipoprotein a-iv, ORM2 - orosomucoid 2, CP - ceruloplasmin (ferroxidase), LGALS1 - lectin, galactoside-binding, soluble, 1, SERPINC1 - serpin peptidase inhibitor, clade c (antithrombin), member 1, ENO2 - enolase 2 (gamma, neuronal), ENO1 -…
GO:0005634	Nucleus	0.0000859	0.00509	1.68	CSTA - cystatin a (stefin a), HSPA1B - heat shock 70kda protein 1b, SERPINA3 - serpin peptidase inhibitor, clade a (alpha-1 antiproteinase, antitrypsin), member 3, APOA1 - apolipoprotein a-i, PGD - phosphogluconate dehydrogenase, MTPN - myotrophin, LGALS1 - lectin, galactoside-binding, soluble, 1, FTH1 - ferritin, heavy polypeptide 1, ENO1 - enolase 1, (alpha), KRT2 - keratin 2, PSMB1 - proteasom…
GO:0045095	Keratin filament	0.000149	0.00803	3.59	KRT5 - keratin 5, KRT2 - keratin 2, KRT1 - keratin 1, KRT8 - keratin 8, KRT7 - keratin 7, KRT10 - keratin 10, KRT14 - keratin 14, KRT18 - keratin 18
GO:0005856	Cytoskeleton	0.000225	0.0111	1.55	CSTA - cystatin a (stefin a), LSP1 - lymphocyte-specific protein 1, MAPRE1 - microtubule-associated protein, rp/eb family, member 1, CAPZA1 - capping protein (actin filament) muscle z-line, alpha 1, SPTA1 - spectrin, alpha, erythrocytic 1 (elliptocytosis 2), TPM4 - tropomyosin 4, ACTN1 - actinin, alpha 1, ACTN4 - actinin, alpha 4, TUBB - tubulin, beta class i, ALDOA - aldolase a, fructose-bisphos…
GO:0005579	Membrane attack complex	0.000609	0.0277	3.55	C9 - complement component 9, C5 - complement component 5, C7 - complement component 7, C6 - complement component 6, C8B - complement component 8, beta polypeptide, C8A - complement component 8, alpha polypeptide, C8G - complement component 8, gamma polypeptide
GO:0071682	Endocytic vesicle lumen	0.00086	0.0364	1.99	SAA1 - serum amyloid a1, APOA1 - apolipoprotein a-i, HP - haptoglobin, APOB - apolipoprotein b, HBB - hemoglobin, beta, CALR - calreticulin, HBA2 - hemoglobin, alpha 2, HSP90AA1 - heat shock protein 90kda alpha (cytosolic), class a member 1, HSP90B1 - heat shock protein 90kda beta (grp94), member 1, APOE - apolipoprotein e, SPARC - secreted protein, acidic, cysteine-rich (osteonectin), HYOU1 - hy…
GO:0005200	Structural constituent of cytoskeleton	0.0000205	0.0215	2.93	KRT2 - keratin 2, KRT19 - keratin 19, SPTA1 - spectrin, alpha, erythrocytic 1 (elliptocytosis 2), TUBA1B - tubulin, alpha 1b, TUBB - tubulin, beta class i, VIM - vimentin, KRT5 - keratin 5, ACTB - actin, beta, SPTB - spectrin, beta, erythrocytic, KRT9 - keratin 9, KRT14 - keratin 14, KRT16 - keratin 16, MSN - moesin
GO:0005515	Protein binding	0.0000255	0.0133	1.21	A2M - alpha-2-macroglobulin, HSPA1B - heat shock 70kda protein 1b, PRDX6 - peroxiredoxin 6, SPTA1 - spectrin, alpha, erythrocytic 1 (elliptocytosis 2), LZIC - leucine zipper and ctnnbip1 domain containing, SERPINA3 - serpin peptidase inhibitor, clade a (alpha-1 antiproteinase, antitrypsin), member 3, APOA2 - apolipoprotein a-ii, APOA1 - apolipoprotein a-i, PDIA4 - protein disulfide isomerase fami…
GO:0015248	Sterol transporter activity	0.000114	0.04	7.27	APOE - apolipoprotein e, APOA2 - apolipoprotein a-ii, APOA1 - apolipoprotein a-i, APOB - apolipoprotein b, APOA4 - apolipoprotein a-iv
GO:0017127	Cholesterol transporter activity	0.000114	0.03	7.27	APOE - apolipoprotein e, APOA2 - apolipoprotein a-ii, APOA1 - apolipoprotein a-i, APOB - apolipoprotein b, APOA4 - apolipoprotein a-iv
GO:0034190	Apolipoprotein receptor binding	0.000262	0.055	81.75	APOA2 - apolipoprotein a-ii, APOA1 - apolipoprotein a-i
GO:0008035	High-density lipoprotein particle binding	0.000262	0.0458	81.75	APOA2 - apolipoprotein a-ii, APOA1 - apolipoprotein a-i
GO:0060228	Phosphatidylcholine-sterol O-acyltransferase activator activity	0.000365	0.0547	10.90	APOE - apolipoprotein e, APOA2 - apolipoprotein a-ii, APOA1 - apolipoprotein a-i, APOA4 - apolipoprotein a-iv
GO:0016209	Antioxidant activity	0.000394	0.0517	3.99	HBA2 - hemoglobin, alpha 2, PRDX6 - peroxiredoxin 6, APOE - apolipoprotein e, SOD1 - superoxide dismutase 1, soluble, ALB - albumin, CAT - catalase, PARK7 - parkinson protein 7, GSTO1 - glutathione s-transferase omega 1, HBB - hemoglobin, beta, APOA4 - apolipoprotein a-iv
GO:0070653	High-density lipoprotein particle receptor binding	0.000738	0.086	54.50	APOA2 - apolipoprotein a-ii, APOA1 - apolipoprotein a-i
GO:0080134	Regulation of response to stress	0.00000627	0.0277	1.63	APEX1 - apex nuclease (multifunctional dna repair enzyme) 1, A2M - alpha-2-macroglobulin, GSTP1 - glutathione s-transferase pi 1, CFI - complement factor i, APOA1 - apolipoprotein a-i, AGT - angiotensinogen (serpin peptidase inhibitor, clade a, member 8), SERPINC1 - serpin peptidase inhibitor, clade c (antithrombin), member 1, HPX - hemopexin, KRT1 - keratin 1, CTSB - cathepsin b, CFB - complemen…
GO:0006957	Complement activation, alternative pathway	0.00000979	0.0217	3.67	C3 - complement component 3, CFD - complement factor d (adipsin), C9 - complement component 9, CFH - complement factor h, CFB - complement factor b, C5 - complement component 5, C7 - complement component 7, C8B - complement component 8, beta polypeptide, C8A - complement component 8, alpha polypeptide, C8G - complement component 8, gamma polypeptide
GO:0019835	Cytolysis	0.0000164	0.0243	3.55	C9 - complement component 9, HPRT1 - hypoxanthine phosphoribosyltransferase 1, ALB - albumin, C5 - complement component 5, C7 - complement component 7, C6 - complement component 6, C8B - complement component 8, beta polypeptide, APOL1 - apolipoprotein l, 1, C8A - complement component 8, alpha polypeptide, C8G - complement component 8, gamma polypeptide
GO:0006811	Ion transport	0.0000611	0.0676	3.74	FTL - ferritin, light polypeptide, APOA2 - apolipoprotein a-ii, APOA1 - apolipoprotein a-i, UBC - ubiquitin c, APOA4 - apolipoprotein a-iv, HBB - hemoglobin, beta, HBA2 - hemoglobin, alpha 2, CP - ceruloplasmin (ferroxidase), APOE - apolipoprotein e, FTH1 - ferritin, heavy polypeptide 1, ALB - albumin, PARK7 - parkinson protein 7, YWHAZ - tyrosine 3-monooxygenase/tryptophan 5-monooxygenase activa…
GO:0032101	Regulation of response to external stimulus	0.0000726	0.0643	2.15	A2M - alpha-2-macroglobulin, C9 - complement component 9, APOA1 - apolipoprotein a-i, SERPINC1 - serpin peptidase inhibitor, clade c (antithrombin), member 1, SERPINF1 - serpin peptidase inhibitor, clade f (alpha-2 antiplasmin, pigment epithelium derived factor), member 1, USP14 - ubiquitin specific peptidase 14 (trna-guanine transglycosylase), KRT1 - keratin 1, CFB - complement factor b, AIF1 - …
GO:0045103	Intermediate filament-based process	0.000213	0.157	6.81	KRT9 - keratin 9, SOD1 - superoxide dismutase 1, soluble, VIM - vimentin, KRT14 - keratin 14, KRT16 - keratin 16
GO:0045104	Intermediate filament cytoskeleton organization	0.000213	0.135	6.81	SOD1 - superoxide dismutase 1, soluble, KRT9 - keratin 9, VIM - vimentin, KRT14 - keratin 14, KRT16 - keratin 16
GO:0018158	Protein oxidation	0.000262	0.145	81.75	APOA2 - apolipoprotein a-ii, APOA1 - apolipoprotein a-i
GO:0018206	Peptidyl-methionine modification	0.000262	0.129	81.75	APOA2 - apolipoprotein a-ii, APOA1 - apolipoprotein a-i
GO:0002740	Negative regulation of cytokine secretion involved in immune response	0.000262	0.116	81.75	APOA2 - apolipoprotein a-ii, APOA1 - apolipoprotein a-i
GO:0002739	Regulation of cytokine secretion involved in immune response	0.000262	0.106	81.75	APOA2 - apolipoprotein a-ii, APOA1 - apolipoprotein a-i
GO:0050710	Negative regulation of cytokine secretion	0.000262	0.0967	81.75	APOA2 - apolipoprotein a-ii, APOA1 - apolipoprotein a-i
GO:0015711	Organic anion transport	0.000276	0.0939	18.17	APOA2 - apolipoprotein a-ii, ALB - albumin, APOA1 - apolipoprotein a-i, HBB - hemoglobin, beta
GO:0034380	High-density lipoprotein particle assembly	0.00031	0.0981	22.30	APOE - apolipoprotein e, APOA2 - apolipoprotein a-ii, APOA1 - apolipoprotein a-i
GO:0031347	Regulation of defense response	0.00033	0.0974	1.65	A2M - alpha-2-macroglobulin, C9 - complement component 9, GSTP1 - glutathione s-transferase pi 1, CFI - complement factor i, PGLYRP2 - peptidoglycan recognition protein 2, APOA1 - apolipoprotein a-i, UBC - ubiquitin c, B2M - beta-2-microglobulin, AGT - angiotensinogen (serpin peptidase inhibitor, clade a, member 8), SERPINC1 - serpin peptidase inhibitor, clade c (antithrombin), member 1, SERPINF1…
GO:0034614	Cellular response to reactive oxygen species	0.000374	0.104	2.22	APEX1 - apex nuclease (multifunctional dna repair enzyme) 1, PRDX6 - peroxiredoxin 6, GPX3 - glutathione peroxidase 3 (plasma), CAT - catalase, APOA4 - apolipoprotein a-iv, HBB - hemoglobin, beta, LCN2 - lipocalin 2, HBA2 - hemoglobin, alpha 2, SOD3 - superoxide dismutase 3, extracellular, PRDX1 - peroxiredoxin 1, PRDX2 - peroxiredoxin 2, SOD1 - superoxide dismutase 1, soluble, ANXA1 - annexin a1…
GO:0046364	Monosaccharide biosynthetic process	0.000387	0.101	1.94	PGK1 - phosphoglycerate kinase 1, PGM1 - phosphoglucomutase 1, PGAM1 - phosphoglycerate mutase 1 (brain), MDH1 - malate dehydrogenase 1, nad (soluble), TKT - transketolase, PGD - phosphogluconate dehydrogenase, AKR1A1 - aldo-keto reductase family 1, member a1 (aldehyde reductase), ALDOA - aldolase a, fructose-bisphosphate, GOT1 - glutamic-oxaloacetic transaminase 1, soluble, RBP4 - retinol bindin…
GO:0048678	Response to axon injury	0.00043	0.106	12.11	APOE - apolipoprotein e, SOD1 - superoxide dismutase 1, soluble, LGALS1 - lectin, galactoside-binding, soluble, 1, APOA1 - apolipoprotein a-i
GO:0042592	Homeostatic process	0.000538	0.125	2.42	SPTA1 - spectrin, alpha, erythrocytic 1 (elliptocytosis 2), SERPINA3 - serpin peptidase inhibitor, clade a (alpha-1 antiproteinase, antitrypsin), member 3, FTL - ferritin, light polypeptide, TXNL1 - thioredoxin-like 1, APOA2 - apolipoprotein a-ii, APOA1 - apolipoprotein a-i, GLRX - glutaredoxin (thioltransferase), ALDOA - aldolase a, fructose-bisphosphate, APOA4 - apolipoprotein a-iv, HSPB1 - hea…
GO:0042743	Hydrogen peroxide metabolic process	0.000548	0.121	5.08	HBA2 - hemoglobin, alpha 2, PRDX6 - peroxiredoxin 6, SOD1 - superoxide dismutase 1, soluble, CAT - catalase, PARK7 - parkinson protein 7, HBB - hemoglobin, beta, APOA4 - apolipoprotein a-iv
GO:0002697	Regulation of immune effector process	0.00055	0.116	2.25	A2M - alpha-2-macroglobulin, C9 - complement component 9, PGLYRP2 - peptidoglycan recognition protein 2, CFB - complement factor b, APOA2 - apolipoprotein a-ii, APOA1 - apolipoprotein a-i, AZGP1 - alpha-2-glycoprotein 1, zinc-binding, C3 - complement component 3, RBP4 - retinol binding protein 4, plasma, CFH - complement factor h, VTN - vitronectin, C5 - complement component 5, HMOX1 - heme oxyge…
GO:0006820	Anion transport	0.000581	0.117	15.57	APOA2 - apolipoprotein a-ii, ALB - albumin, APOA1 - apolipoprotein a-i, HBB - hemoglobin, beta
GO:0030300	Regulation of intestinal cholesterol absorption	0.000647	0.124	13.62	APOA2 - apolipoprotein a-ii, APOA1 - apolipoprotein a-i, APOA4 - apolipoprotein a-iv
GO:0044058	Regulation of digestive system process	0.000647	0.119	13.62	APOA2 - apolipoprotein a-ii, APOA1 - apolipoprotein a-i, APOA4 - apolipoprotein a-iv
GO:0050727	Regulation of inflammatory response	0.000698	0.124	2.32	A2M - alpha-2-macroglobulin, C9 - complement component 9, CFB - complement factor b, APOA1 - apolipoprotein a-i, S100A8 - s100 calcium binding protein a8, AHSG - alpha-2-hs-glycoprotein, S100A9 - s100 calcium binding protein a9, C3 - complement component 3, CFH - complement factor h, APOE - apolipoprotein e, ANXA1 - annexin a1, SERPINC1 - serpin peptidase inhibitor, clade c (antithrombin), member…
GO:0010903	Negative regulation of very-low-density lipoprotein particle remodeling	0.000738	0.126	54.50	APOA2 - apolipoprotein a-ii, APOA1 - apolipoprotein a-i
GO:0002718	Regulation of cytokine production involved in immune response	0.000738	0.121	54.50	APOA2 - apolipoprotein a-ii, APOA1 - apolipoprotein a-i
GO:0050709	Negative regulation of protein secretion	0.000738	0.117	54.50	APOA2 - apolipoprotein a-ii, APOA1 - apolipoprotein a-i
GO:0008202	Steroid metabolic process	0.000794	0.121	9.29	APOE - apolipoprotein e, APOA2 - apolipoprotein a-ii, ALB - albumin, APOA1 - apolipoprotein a-i, GC - group-specific component (vitamin d binding protein)
GO:0048518	Positive regulation of biological process	0.000797	0.118	1.37	HSPA1B - heat shock 70kda protein 1b, SPTA1 - spectrin, alpha, erythrocytic 1 (elliptocytosis 2), APOA2 - apolipoprotein a-ii, APOA1 - apolipoprotein a-i, APOC1 - apolipoprotein c-i, APOB - apolipoprotein b, APOA4 - apolipoprotein a-iv, MTPN - myotrophin, PNP - purine nucleoside phosphorylase, LGALS1 - lectin, galactoside-binding, soluble, 1, YWHAQ - tyrosine 3-monooxygenase/tryptophan 5-monooxyg…
GO:0031100	Organ regeneration	0.000827	0.118	18.69	APOA2 - apolipoprotein a-ii, APOA1 - apolipoprotein a-i, LCP1 - lymphocyte cytosolic protein 1 (l-plastin)
GO - Gene Ontology; FDR - false discovery rate
