# Supplementary material for: Differential Protein Expression Profiles of Cyst Fluid from Papillary Thyroid Carcinoma and Benign Thyroid Lesions
Source: PLoS One. 2015 May 15;10(5):e0126472. doi: 10.1371/journal.pone.0126472 (PMC4433121; doi:10.1371/journal.pone.0126472)
Supplement: S6 Table — (XLSX) [file pone.0126472.s008.xlsx]

## Sheet: Sheet1
Supplementary Table S6. Orthogonal Partial Least Squares (OPLS) predictive model of 59 proteins differently expressed in cPTCs vs. benign cyst fluids.
Accession ID	Name of Protein	Gene	VIP	cPTC vs.		Mean expressions			Internal standard		Univariate p-value
		symbol	score	Benign		cPTC	Benign		Benign	cPTC	cPTC vs. Benign
P29033	Gap junction beta-2 protein	GJB2	0.856216			0.73	3.02		0	0	0.069
Q8N6C5-2	Isoform 2 of Immunoglobulin superfamily member 1	IGSF1	1.18683			0.67	-1.85		0	0	0.006
P02743	Serum amyloid P-component	APCS	0.843213			0.05	-1.12		0	0	0.074
P06727	Apolipoprotein A-IV	APOA4	0.858616			0.36	-0.62		0	0	0.068
Q9NP78-3	Isoform 3 of ATP-binding cassette sub-family B member 9	ABCB9	1.00237			0.88	-0.36		0	0	0.028
P02675	Fibrinogen beta chain	FGB	0.973374			0.61	-0.38		0	0	0.034
Q66GS9	Centrosomal protein of 135 kDa	CEP135	1.06634			0.81	-2.50		0	0	0.017
P02679-2	Isoform gamma-A of fibrinogen gamma chain	FGG	0.996302			0.40	-0.61		0	0	0.029
P02671	Fibrinogen alpha chain	FGA	1.05666			0.36	-0.63		0	0	0.018
Q99584	Protein S100-A13 (*)	S100A13	1.32927			0.42	-1.28		0	0	0.001
P23297	Protein S100-A1	S100A1	0.895637			0.00	-1.52		0	0	0.055
P08727	Keratin. type I cytoskeletal 19 (*)	KRT19	1.29076			0.76	-1.29		0	0	0.002
P23284	Peptidyl-prolyl cis-trans isomerase B	PPIB	0.85182			0.31	-0.36		0	0	0.071
Q96DG6	Carboxymethylenebutenolidase homolog (*)	CMBL	1.21131			0.37	-0.91		0	0	0.004
P13797	Plastin-3	PLS3	1.07824			0.27	-0.69		0	0	0.015
Q99426	Tubulin-folding cofactor B	TBCB	0.956541			0.57	-0.05		0	0	0.038
P48739	Phosphatidylinositol transfer protein beta isoform	PITPNB	0.855779			0.19	-0.31		0	0	0.069
P11216	Glycogen phosphorylase. brain form	PYGB	0.980246			0.57	-0.46		0	0	0.032
P12429	Annexin A3 (*)	ANXA3	1.25786			0.17	-0.99		0	0	0.006
O95810	Serum deprivation-response protein	SDPR	1.01188			-0.07	-1.18		0	0	0.026
O14818	Copper chaperone for superoxide dismutase	SOD1	0.996761			-0.75	-0.89		0	na	0.423
P62805	Histone H4	HIST1H4A	0.998811			-2.06	0.00		0	0	0.028
Q14956-2	Isoform 2 of Transmembrane glycoprotein NMB	GPNMB	0.915594			-1.62	0.20		0	0	0.074
P01871	Ig mu chain C region	IGHM	0.943488			-2.10	-0.22		0	0	0.041
P01880	Ig delta chain C region	IGHD	0.866248			-1.33	0.29		0	0	0.065
P06454-2	Isoform 2 of Prothymosin alpha	PTMA	0.886039			-0.59	0.39		0	0	0.058
Q15631	Translin	TSN	0.992094			-0.54	0.47		0	0	0.030
P04632	Calpain small subunit 1	CAPNS1	0.849186			-0.69	0.16		0	0	0.072
P25788-2	Isoform 2 of Proteasome subunit alpha type-3	PSMA3	1.19345			-0.78	0.21		0	0	0.005
Q9BRT3	Migration and invasion enhancer 1	MIEN1	0.955227			-0.47	0.23		0	0	0.038
P60900	Proteasome subunit alpha type-6	PSMA6	1.05525			-0.25	0.39		0	0	0.019
P28072	Proteasome subunit beta type-6	PSMB6	0.96879			-0.39	0.29		0	0	0.035
Q99436	Proteasome subunit beta type-7	PSMB7	1.01514			-0.45	0.44		0	0	0.025
P25787	Proteasome subunit alpha type-2	PSA2	1.34044			-0.64	0.32		0	0	0.001
Q9H2G2-2	Isoform 2 of STE20-like serine/threonine-protein kinase	SLK	0.930321			-0.48	0.15		0	0	0.045
P08670	Vimentin	VIM	0.917871			-0.44	0.35		0	0	0.048
Q14980-2	Isoform 2 of Nuclear mitotic apparatus protein 1	NUMA1	0.975912			-0.70	0.35		0	0	0.033
P00390-2	Isoform Cytoplasmic of Glutathione reductase. mitochondrial	GSR	0.95098			-0.64	0.09		0	0	0.039
Q13618-3	Isoform 3 of Cullin-3	CUL3	0.846022			-0.70	0.25		0	0	0.073
P60709	Actin. cytoplasmic 1	ACTB	0.93481			-0.55	-0.03		0	0	0.043
P07900	Heat shock protein HSP 90-alpha	HSP90AA1	0.964809			-0.35	0.24		0	0	0.036
P18669	Phosphoglycerate mutase 1	PGAM1	0.946925			-0.36	0.56		0	0	0.04
P13010	X-ray repair cross-complementing protein 5	XRCC5	1.00774			-0.27	0.47		0	0	0.027
P10809	60 kDa heat shock protein. mitochondrial	HSPD1	1.05051			-0.42	0.50		0	0	0.019
O60610-2	Isoform 2 of Protein diaphanous homolog 1	DIAPH1	0.902209			-0.73	0.15		0	0	0.053
P35237	Serpin B6	SERPINB6	1.05525			0.04	1.37		0	0	0.010
P48163	NADP-dependent malic enzyme	ME1	1.15296			-0.43	0.65		0	0	0.008
P04066	Tissue alpha-L-fucosidase	FUCA1	1.15768			-0.62	0.69		0	0	0.008
Q15149-7	Isoform 7 of Plectin	PLEC	0.985908			-0.14	0.71		0	0	0.031
Q6IBS0	Twinfilin-2	TWF2	0.941965			0.00	0.52		0	0	0.042
P61981	14-3-3 protein gamma	YWHAG	0.86651			0.12	0.64		0	0	0.065
P09960	Leukotriene A-4 hydrolase	LTA4H	0.970105			-0.19	0.50		0	0	0.035
O43707	Alpha-actinin-4	ACTN4	0.905902			-0.19	0.47		0	0	0.052
Q15637-4	Isoform 4 of Splicing factor 1	SF1	1.06375			-0.01	1.16		0	0	0.017
Q15008	26S proteasome non-ATPase regulatory subunit 6	PSMD6	0.862766			0.27	0.91		0	0	0.067
Q99536	Synaptic vesicle membrane protein VAT-1 homolog	VAT1	1.02984			0.02	0.75		0	0	0.023
P06865	Beta-hexosaminidase subunit alpha	HEXA	0.864322			0.06	0.74		0	0	0.066
Q14152	Eukaryotic translation initiation factor 3 subunit A	EIF3A	0.850807			-0.03	0.81		0	0	0.071
O14579	Coatomer subunit delta	ARCN1	0.867559			0.07	0.73		0	0	0.117
VIP = variable importance in the projectio; na = not available or not applicable.
(*) Selcted for further analyses
