# Supplementary material for: Differential Protein Expression Profiles of Cyst Fluid from Papillary Thyroid Carcinoma and Benign Thyroid Lesions
Source: PLoS One. 2015 May 15;10(5):e0126472. doi: 10.1371/journal.pone.0126472 (PMC4433121; doi:10.1371/journal.pone.0126472)
Supplement: S7 Table — (XLSX) [file pone.0126472.s009.xlsx]

## Sheet: Sheet1
Supplementary Table S7. Proteins identified by LC-MS/MS with consistently deregulated corresponding gene expression in PTC.
Accession	LC-MS/MS data		Gene		Expression in PTC
ID	841 proteins	59 proteins	symbol	Description	Hébrant et al.*
P02649	Present	-	APOE	apolipoprotein E	Up-regulated
P07741	Present	-	APRT	adenine phosphoribosyltransferase	Up-regulated
Q66GS9	Present	Present	CEP135	centrosomal protein 135kDa	Up-regulated
P00746	Present	-	CFD	complement factor D (adipsin)	Down-regulated
P10645	Present	-	CHGA	chromogranin A (parathyroid secretory protein 1)	Down-regulated
Q9ULV4	Present	-	CORO1C	coronin, actin binding protein, 1C	Up-regulated
P07339	Present	-	CTSD	cathepsin D	Up-regulated
Q96C19	Present	-	EFHD2	EF-hand domain family, member D2	Up-regulated
O75367-3	Present	-	H2AFY	H2A histone family, member Y	Up-regulated
P05362	Present	-	ICAM1	intercellular adhesion molecule 1	Up-regulated
P01880	Present	Present	IGHD	immunoglobulin heavy constant delta	Down-regulated
P61106	Present	-	RAB14	RAB14, member RAS oncogene family	Up-regulated
P01009	Present	-	SERPINA1	Alpha-1-antitrypsin / serpin peptidase inhibitor, clade A, member 1	Up-regulated
P17735	Present	-	TAT	tyrosine aminotransferase	Down-regulated
Q15582	Present	-	TGFB1	Transforming growth factor-beta-induced protein ig-h3	Up-regulated
P61086	Present	-	UBE2K	ubiquitin-conjugating enzyme E2K	Up-regulated
Q04917	Present	-	YWHAH	14-3-3 protein eta / tyrosine 3-monooxygenase	Up-regulated
*Consistently deregulated in PTC according to Hébrant et al. [33]
